# Supplementary material for: Measuring conflict related mortality in ten countries of the WHO Eastern Mediterranean Region (2004–2024): A scoping review
Source: PLOS Glob Public Health. 2025 Nov 11;5(11):e0005465. doi: 10.1371/journal.pgph.0005465 (PMC12604791; doi:10.1371/journal.pgph.0005465)
Supplement: S1 Data — (XLSX) [file pgph.0005465.s007.xlsx]

## Sheet: S6_Appendix
S1 Data: The details of included peer-reviewed articles, humanitarian surveys, and databases

## Sheet: Peer-reviewed articles
No.	Article Title	Authors	Author's Affiliations			Publication year	Publisher	Funder	Language	The studied country	Type of Mortality Data	Study design	Source of Data								Sampling Method	Did the study clearly specify the inclusion and exclusion criteria	The studied population	Population Type	Geographical Location	Data analysis	The studied period	Verification	Scope	Total number of deaths	Overall Mortality Rate	Excess Mortality	Proportionate Mortality										Age-Specific Mortality
			Do the first author affiliated to institution from the region?	Author's Affiliations by Country	Are any other authors affiliated to institution from the region?								Governmental Report (Civil registry- MOH-Other)	Name of Governmental Report	Humanitarian and research organizations	Name of Humanitarian and research organizations	Conflict related deaths databases	Name conflict related deaths databases	Primary Data Collection	Name Primary Data Collection													Proportionate mortality	Violence	Traffic	Nonviolence	war	injury	NCD	Communicable	Indirect	Ethicity	Age specific mortality	Adult	School aged	Childhood	IMR	NMR	Under 5
1	The violent death toll from the Iraq War: 2003-2023	Michael Spagat	No	UK	No	2024	PLOS ONE	None /Not mentioned	English	Iraq	Secondary	Retrospective	Yes	Iraq Living Conditions Survey (ILCS) -Iraq Family Health Survey (IFHS)	No		Yes	Iraq Body Count	No			No	General population	Both	National	Descriptive Statistics; Time Series Analysis	2003-2022	None	Direct deaths	1	0	0	0										0
2	Conflict-Â­related excess mortality and disability in Northwest Syria	Omar Alrashid Alhiraki, Ola Fahham, Hussam Alden Dubies, Jawad Abou Hatab, Muhammad Eyad Ba'Ath	Yes	Syria		2022	BMJ Global Health	None /Not mentioned	English	Syria	Primary	Retrospective	No		No		No		Yes	Household survey	Cluster sampling	Yes	General population	Civilian	Sub-national	Descriptive Statistics; Inferential Statistics; Time Series Analysis	2000-2020	Consultation of the primary source	Both	1	1	1	1	1		1	1						1						1
3	Violent deaths of media workers associated with conflict in Iraq, 2003-2012	Lucie Collinson, Nick Wilson and George Thomson	No	New Zealand	No	2014	PeerJ	None /Not mentioned	English	Iraq	Secondary	Retrospective	No		Yes	Committee to Protect Journalists (CPJ) (CPJ, 2012), Reporters Without Borders (RSF-Reporters Sans Frontieres) ` (RSF, 2012), United Nations Educational, Scientific and Cultural Organisation (UNESCO) (UNESCO, 2012), the International News Safety Institute (INSI) (INSI, 2012) and the International Press Institute (IPI)	Yes	Iraq Body Count	No		Total coverage	Yes	Media workers	Civilian	National	Descriptive Statistics; Inferential Statistics; Time Series Analysis	2003-2012	Inclusion of cases based on multiple database documentation	Direct deaths	1	0	0	0										0
4	Violent Deaths of Iraqi Civilians, 2003-2008: Analysis by Perpetrator, Weapon, Time, and Location	Madelyn Hsiao-Rei Hicks, Hamit Dardagan, Gabriela Guerrero Serda, Peter M. Bagnall, John A.Sloboda, Michael Spagat	No	UK	No	2011	PLOS Medicine	Sigrid Rausing Trust supported the expansion of Iraq Body Countâ€™s original database	English	Iraq	Secondary	Retrospective	No		No		Yes	Iraq Body Count database	No			No	General population	Civilian	National	Descriptive Statistics; Inferential Statistics; Time Series Analysis	2003-2008	None	Direct deaths	1	0	0	1	1									0
5	Arms Prices and Conflict Onset: Insights from Lebanon and Syria	Nicolas Florquin	No	Switzerland	No	2014	European Journal on Criminal Policy and Research	None /Not mentioned	English	Multiple countries	Secondary	Retrospective	No		No		Yes	Syria Tracker (ST 2013)	Yes	Key informant interview	Purposive sampling	No	General population	Not specified	National	Descriptive Statistics; Inferential Statistics; Time Series Analysis	2011-2012	None	Direct deaths	1	0	0	0										0
6	Secular trend of infant mortality rate during wars and sanctions in Western Iraq	Zaid R. Al-Ani, Sahar J. Al-Hiali, Hussain H. Al-Farraji	Yes	Iraq		2011	Saudi Medical Journal	None /Not mentioned	English	Iraq	Secondary	Retrospective	Yes	Haditha Health Vital Statistics Center, Haditha city	No		No		No		Total coverage	Yes	Women, children and adolescents	Civilian	Sub-national	Descriptive Statistics; Inferential Statistics; Time Series Analysis	1987-2010	None	Indirect deaths	1	0	0	0										1				1	1
7	Patterns of civilian and child deaths due to war-related violence in Syria: a comparative analysis from the Violation Documentation Center dataset,2011-16	Debarati Guha-Sapir, Benjamin SchlÃ¼ter, Jose Manuel Rodriguez-Llanes, Louis Lillywhite, Madelyn Hsiao-Rei Hicks	No	Belgium	No	2018	Lancet Glob Health	None /Not mentioned	English	Syria	Secondary	Retrospective	No		No		Yes	Violation Documentation Center (VDC)	No			Yes	General population	Both	Sub-national	Descriptive Statistics; Inferential Statistics; Time Series Analysis	2011-2016	None	Direct deaths	1	0	0	0										0
8	Mortality before and after the 2003 invasion of Iraq: cluster sample survey	Les Roberts, Riyadh Lafta, Richard Garfield, Jamal Khudhairi, Gilbert Burnham	No	USA	Yes	2004	Lancet	Center for International Emergency Disaster and Refugee Studies, Johns Hopkins Bloomberg School of Public Health and the Small Arms Survey in Geneva Switzerland	English	Iraq	Primary	Retrospective	No		No		No		Yes	Household survey	Cluster sampling	No	General population	Both	National	Descriptive Statistics; Inferential Statistics; Time Series Analysis; Spatial Analysis	2002-2004	Death certificates	Both	1	1	1	1	1	1				1	1			1				1
9	Adult mortality patterns in Yemen before and during armed conflict: evidence from a web survey of the global diaspora	Catherine R. McGowan, Mervat Alhaffar, Promise Ekoriko, Sawsan Alâ€‘Refai, Jamal Badr, Lucy Bell and Francesco Checchi	No	UK	No	2023	BMC Conflict and Health	Foreign, Commonwealth & Development Office (FCDO) and the US Centers for Disease Control and Prevention & Centers for Disease Control and Prevention of the U.S. Department of Health and Human Services (HHS).	English	Yemen	Primary	Retrospective	No		No		No		Yes	web-based mortality survey	Respondent-driven sampling (RDS)	Yes	General population	Civilian	National	Descriptive Statistics; Inferential Statistics; Time Series Analysis	2008-2022	None	Both	1	1	0	0										0
10	High levels of mortality, exposure to violence and psychological distress experienced by the internally displaced population of Ein Issa camp prior to and during their displacement in Northeast Syria, November 2017	Larissa Vernier, Vanessa Cramond, Maartje Hoetjes, Annick Lenglet, Thomas Hoare, Rami Malaeb and Antonio Isidro Carrion Martin	Yes	Syria		2019	BMC Conflict and Health	MSF	English	Syria	Primary	Retrospective	No		No		No		Yes	Household survey	Simple random sampling	Yes	IDPs	Civilian	Sub-national	Descriptive Statistics	2016-2017	None	Both	1	1	0	1				1						0
11	Changes in Mortality Rates and Humanitarian Conditions in Darfur, Sudan 2003-2007	Richard Garfield, Jonny Polonsky	No	USA	No	2010	Prehospital and Disaster Medicine	None /Not mentioned	English	Sudan	Secondary	Retrospective	No		Yes	Epicentre, MSF -Epicentre, MSF -WHO, EPIET -CDC/WFP -WHO -WFP/FMH/ -UNICEF/CDC/FAO -WFP/FMH/ -UNICEF/CDC/FAO -FAO/UNICEF/WFP	No		No			Yes	General population	Not specified	Sub-national	Descriptive Statistics; Time Series Analysis	2003-2007	None	Both	0	1	1	1	1									1						1
12	Mortality in Iraq Associated with the 2003-2011 War and Occupation: Findings from a National Cluster Sample Survey by the University Collaborative Iraq Mortality Study	Amy Hagopian, Abraham D. Flaxman, Tim K. Takaro, Sahar A. Esa Al Shatari, Julie Rajaratnam, Stan Becker, Alison Levin-Rector, Lindsay Galway, Berq J. Hadi Al-Yasseri, William M. Weiss, Christopher J. Murray, Gilbert Burnham	No	USA	Yes	2013	PLOS Medicine	None /Not mentioned	English	Iraq	Primary	Retrospective	No		No		No		Yes	Household survey	Cluster sampling	Yes	General population	Not specified	National	Descriptive Statistics; Inferential Statistics; Time Series Analysis; Spatial Analysis	2003-2011	Random verification by supervisors or other investigator	Both	1	1	1	1			1		1	1				1			1	1
13	Pulling the plug: Network disruptions and violence in civil conflict	Anita R Gohdes	No	Germany	No	2015	Journal of Peace Research	None /Not mentioned	English	Syria	Secondary	Retrospective	No		Yes	The Syrian Observatory for Human Rights (SOHR) _the Syria Shuhada (SS) Website -Violations Documentation Centre (VDC)	Yes	Syrian Center for Statistics and Research Syrian Network for Human Rights	No			No	General population	Both	National	Descriptive Statistics; Inferential Statistics; Time Series Analysis; Spatial Analysis	2011-2013	None	Direct deaths	1	0	0	0										0
14	Trends and patterns of deaths, injuries and intentional disabilities within the Libyan armed conflict: 2012-2017	Mohamed A. DawID, Abdallah H. El-Bouzedi, Aghnyia A. Dau	Yes	Libya		2019	PLOS ONE	None /Not mentioned	English	Libya	Mixed	Retrospective	Yes	1.National Death Registry offices in the four Libyan regions. 2.Ministry of State for Families of Martyrs, Injuries and Missing Person 3.Official government reports 4.Local authorities in each region	Yes	Reports of the Libyan Red Crescent were consulted.	No		Yes	Survey: an anonymous handwritten questionnaire was developed to collect information from the families of the affected persons.	Purposive sampling	Yes	Adults	Not specified	National	Descriptive Statistics; Inferential Statistics; Time Series Analysis; Spatial Analysis	2012-2017	Discussion and approval with key informants	Direct deaths	1	1	0	0										0
15	Impact of coalition and insurgent force levels on civilian deaths and injuries in Iraq, 2003-2005	K. H. Tiedemann	No	Canada	No	2006	Transactions on Ecology and the Environment	None /Not mentioned	English	Iraq	Secondary	Retrospective	No		No		No		No			No	General population	Both	National	Descriptive Statistics; Inferential Statistics; Time Series Analysis	2003-2005	None	Direct deaths	1	1	0	0										0
16	Fatalities from Firearm-Related Injuries in Selected Governorates of Iraq, 2010-2013	Maximilian P. Nerlander, Eva Leidman, Ahmed Hassan, Abdul-Salam Saleh Sultan, Syed Jaffar Hussain, Lauren B. Browne, and Oleg O. Bilukha,	No	USA	Yes	2017	Prehospital and Disaster Medicine	None /Not mentioned	English	Iraq	Secondary	Retrospective	Yes	Injury Mortality Surveillance System operated by the Iraqi Ministry of Health	Yes	Brookings institution database	No		No			Yes	General population	Both	Sub-national	Descriptive Statistics; Time Series Analysis	2010-2013	None	Direct deaths	1	0	0	1					1					0
17	Injury and death during the ISIS occupation of Mosul and its liberation: Results from a 40- cluster household survey	Riyadh Lafta, Maha A. Al-Nuaimi, Gilbert Burnham	Yes	Iraq		2018	PLOS Medicine	None /Not mentioned	English	Iraq	Primary	Retrospective	No		No		No		Yes	Household survey	Cluster sampling	Yes	General population	Not specified	Sub-national	Descriptive Statistics; Inferential Statistics; Time Series Analysis	2014-2017	None	Both	1	1	0	1	1									0
18	Injury-related deaths before and during the Islamic State insurgency – Baghdad, Iraq, 2010–2015	Matthew Goers1, Eva Leidman, Abdul-Salam Saleh Sultan, Ahmed Hassan and Oleg Bilukha	No	USA	Yes	2020	BMC Conflict and Health	None /Not mentioned	English	Iraq	Secondary	Retrospective	Yes	Baghdad Forensic Institute, the coroner office serving Baghdad governorate as part of Iraq's Injury Mortality Surveillance System (operated by Iraqi Ministry of Health with technical support from WHO and CDC)	No		No		No			Yes	General population	Civilian	Sub-national	Descriptive Statistics; Inferential Statistics; Time Series Analysis	2010-2015	None	Both	1	0	0	1		1		1						0
19	Service utilization patterns for childbirth and neonatal mortality in the occupied Palestinian territory during conflict	Zeina Ali Siam, Tiziana Leone	No	USA	No	2020	The European Journal of Public Health	None /Not mentioned	English	Palestine	Secondary	Retrospective	Yes	We use several datasets from the Palestinian Central Bureau of Statistics: the 2004 Demographic and Health Survey, 2006 Pan Arab Project for Family Health, and 2010 and 2014 Multiple Indicator Cluster Surveys	No		Yes	B'Tselem	No			Yes	General population	Civilian	National	Descriptive Statistics; Inferential Statistics; Time Series Analysis	2002-2014	None	Both	0	0	0	0										1					1
20	Violence-Related Mortality in Iraq from 2002 to 2006	Iraq Family Health Survey Study Group	Yes	Iraq		2008	The New England Journal of Medicine	Supported by United Nations Development Group Iraq Trust Fund, European Commission and the WHO	English	Iraq	Mixed	Retrospective	No		No		Yes	Iraq Body Count	Yes	Household survey	Stratified sampling	No	General population	Not specified	National	Descriptive Statistics; Inferential Statistics; Time Series Analysis	2002-2006	None	Both	1	1	0	1					1	1	1			0
21	Violence and mortality in West Darfur, Sudan (2003-04): epidemiological evidence from four surveys	Evelyn Depoortere, Francesco Checchi, France Broillet, Sibylle Gerstl, Andrea Minetti, Olivia Gayraud, Virginie Briet, Jennifer Pahl, Isabelle Defourny, Mercedes Tatay, Vincent Brown	No	France	No	2004	Lancet	MSF	English	Sudan	Primary	Retrospective	No		No		No		Yes	Household survey	Cluster sampling	Yes	IDPs	Civilian	Sub-national	Descriptive Statistics	2003-2004	None	Both	1	1	0	1	1									1						1
22	Epidemiological findings of major chemical attacks in the Syrian war are consistent with civilian targeting: a short report	Jose M. Rodriguez-Llanes, Debarati Guha-Sapir , Benjamin-Samuel SchlÃ¼ter and Madelyn Hsiao-Rei Hicks	No	Belgium	No	2018	BMC Conflict and Health	None /Not mentioned	English	Syria	Secondary	Retrospective	No		No		Yes	Violation Documentation Center	No			No	General population	Both	National	Descriptive Statistics	2011-2017	None	Direct deaths	1	0	0	0										0
23	Israeli State Violence during the Second Intifada: Combining New Institutionalist and Rational Choice Approaches	ROBERT J. BRYM, YAEL MAOZ-SHAI	No	Canada	No	2009	Studies in Conflict & Terrorism	Social Sciences and Humanities Research Council of Canada	English	Palestine	Mixed	Retrospective	No	Israel Ministry of Foreign Affairs	Yes	Database of the International Policy Institute for Counter-Terrorism (ICT)	Yes	B'Tselem, the Israeli Information Center for Human Rights in the Occupied Territories.	No			No	General population	Both	National	Descriptive Statistics; Inferential Statistics	1987-2007	None	Direct deaths	1	1	0	0										0
24	Health Care Implications of Terrorist Attacks in South Asia	Derrick Tin, Sally-Mae Abelanes, Mohd Syafwan Bin Adnan, Tamorish Kole, Gregory R. Ciottone	No	USA	No	2022	Prehospital and Disaster Medicine	None /Not mentioned	English	Multiple countries	Secondary	Retrospective	No		No		Yes	Global Terrorism Database	No			Yes	General population	Not specified	National	Descriptive Statistics	1970-2019	None	Direct deaths	1	0	0	0										0
25	Child and adolescent injury burden in the eastern mediterranean region: Findings from the Global Burden of Disease 1990- 2017	Samar Al-Hajj, Charbel El Bcheraoui, Farah Daoud, Ibrahim Khalil, Maziar Moradi-Lakeh, Laith J. Abu-Raddad, Randa R. Hamadeh and Ali Mokdad	Yes	Lebanon		2020	BMC Public Health	Bill & Melinda Gates Foundation	English	Multiple countries	Secondary	Retrospective	No		No		Yes	Global Burden of Disease study 2017	No			Yes	Women, children and adolescents	Not specified	National	Descriptive Statistics; Time Series Analysis	1990-2017	None	Both	1	1	0	0										1		1
26	Patterns of Violence Directed Against Civilians in Small Ethnic Enclaves During War in Iraq (2003 2009)	Stephen C. Poulson	No	USA	No	2017	Patterns of Violence against Ethnic Enclaves	None /Not mentioned	English	Iraq	Secondary	Retrospective	No		No		Yes	Iraq Body Count	No			No	General population	Civilian	Sub-national	Descriptive Statistics; Inferential Statistics; Time Series Analysis	2003-2009	None	Direct deaths	1	1	0	1	1								1	0
27	Terrorist Attacks in Sub-Saharan Africa from 1970 through 2020: Analysis and Impact from a Counter-Terrorism Medicine Perspective	Ryan Hata, Alexander Hart, Attila Hertelendy, Derrick Tin, Cara Taubman, Lenard Cheng, Gregory R. Ciottone	No	USA	No	2022	Prehospital and Disaster Medicine	None /Not mentioned	English	Multiple countries	Secondary	Retrospective	No		No		Yes	Global Terrorism Database (GTD)	No			Yes	General population	Not specified	National	Descriptive Statistics	1970-2020	None	Direct deaths	1	0	0	0										0
28	Increase in vector-borne disease reporting affecting humans and animals in Syria and neighboring countries after the onset of conflict: A ProMED analysis 2003â€“2018	Maia C. Tarnas, Angel N. Desai, Britta Lassmann, Aula Abbara	No	USA	No	2020	International Journal of Infectious Diseases	International Society for Infectious Diseases	English	Multiple countries	Secondary	Retrospective	No		Yes	ProMED is an internet-based, emerging infectious disease reporting and monitoring system which utilizes formal and informal disease surveillance mechanisms	No		No			Yes	Infectious diseases cases	Civilian	National	Descriptive Statistics	2003-2018	None	Indirect deaths	1	0	0	0										0
29	Yemen: Cholera outbreak and the ongoing armed conflict	Fekri Dureab, Khalid Shibib, Reema Al-Yousufi, Albrecht Jahn	No	Germany	Yes	2018	The Journal of Infection in Developing Countries	None /Not mentioned	English	Yemen	Secondary	Retrospective	Yes	National surveillance system -Emergency department in the Ministry of Health	No		No		No			Yes	Infectious diseases cases	Not specified	National	Descriptive Statistics; Inferential Statistics	2016	None	Both	1	0	0	0										0
30	Can conflicts and natural disasters account for the surplus of older men in Pakistan?	Sehar Ezdi	No	France	No	2020	ASIAN POPULATION STUDIES	None /Not mentioned	English	Pakistan	Secondary	Retrospective	No		Yes	Yearly population estimates from the United Nations Department of Economic and Social Affairs (UNDESA)	No		No			No	General population	Both	National	Descriptive Statistics; Time Series Analysis	1950-2015	None	Both	1	0	0	0										0
31	COVID-19 in conflict region: the arab levant response	Nazih A. Bizri, Walid Alam, Tala Mobayed, Hani Tamim, Maha Makki and Umayya Mushrrafieh	Yes	Lebanon		2021	BMC Public Health	None /Not mentioned	English	Multiple countries	Secondary	Retrospective	Yes	Website of the Ministries of Health	No		No		No			No	General population	Civilian	National	Descriptive Statistics	2020	None	Indirect deaths	1	1	0	0										0
32	Measuring Temporal Dimensions of the Intensity of Violent Political Conflict	Ofir D. Rubin - Rico Ihle	No	Israel	No	2016	Soc Indic Res	None /Not mentioned	English	Palestine	Secondary	Retrospective	No		No		Yes	B'Tselem	No			No	General population	Not specified	National	Descriptive Statistics; Inferential Statistics; Time Series Analysis	1997-2011	None	Direct deaths	1	0	0	0										0
33	Sex Differences in Civilian Injury in Baghdad From 2003 to 2014	Kyle Shaak, Riyadh Lafta, Barclay T. Stewart, Thomas R. Fowler, Sahar A. Esa Al-Shatari, Gilbert Burnham, Megan Cherewick, Sherry M. Wren, Reinou S. Groen and Adam L. Kushner	No	USA	Yes	2017	Annals of Surgery	Surgeons OverSeas (SOS) & Fogarty International Center, US National Institutes of Health, through the Northern Pacific Global Health Research Fellows Training Consortium	English	Iraq	Primary	Retrospective	No		No		No		Yes	Household survey	Cluster sampling	No	General population	Civilian	Sub-national	Descriptive Statistics; Inferential Statistics	2003-2013	None	Both	1	1	0	0										0
34	Conflict-related intentional injuries in Baghdad, Iraq, 2003-2014: A modeling study and proposed method for calculating burden of injury in conflict	Guy W. Jensen, Riyadh Lafta, Gilbert Burnham, Amy Hagopian, Noah Simon, Abraham D. Flaxman	No	USA	Yes	2021	PLOS Medicine	Surgeons OverSeas (SOS)	English	Iraq	Secondary	Retrospective	No		No		No		No			No	General population	Not specified	Sub-national	Descriptive Statistics	2003-2014	None	Direct deaths	1	0	0	0										0
35	Casualties in civilians and coalition soldiers from suicide bombings in Iraq, 2003-10: a descriptive study	Madelyn Hsiao-Rei Hicks, Hamit Dardagan, Peter M Bagnall, Michael Spagat, John A Sloboda	No	UK	No	2011	Lancet	None /Not mentioned	English	Iraq	Secondary	Retrospective	No		No		Yes	Iraq body Count -iCasualties	No			No	General population	Civilian	National	Descriptive Statistics; Inferential Statistics; Time Series Analysis	2003-2010	Death certificates	Direct deaths	1	1	0	0										0
36	Mortality after the 2003 invasion of Iraq: a cross-sectional cluster sample survey	Gilbert Burnham, Riyadh Lafta, Shannon Doocy, Les Roberts	No	USA	Yes	2006	Lancet	Massachusetts Institute of Technology and the Center for Refugee and Disaster Response of the Johns Hopkins Bloomberg School of Public Health	English	Iraq	Primary	Retrospective	No		No		No		Yes	Household survey	Cluster sampling	Yes	General population	Both	National	Descriptive Statistics; Inferential Statistics; Time Series Analysis; Spatial Analysis	2002-2006	Death certificates	Both	1	1	1	1	1		1							0
37	Adult mortality before and during the first wave of COVID-19 pandemic in nine communities of Yemen: a key informant study	Mervat Alhaffar, Huda Basaleem, Fouad Othman, Khaled Alsakkaf, Sena Mohammed Mohsen Naji, Hussein Kolaise, Abdullah K. Babattah, Yassin Abdulmalik Mahyoub Salem, Hannah Brindle, Najwa Yahya, Pasquale Pepe and Francesco Checchi	No	UK	Yes	2022	BMC Conflict and Health	The United Kingdom Foreign, Commonwealth & Development Office (FCDO)	English	Yemen	Primary	Retrospective	No		No		No		Yes	Key Informants	Purposive sampling	Yes	Adults	Civilian	Sub-national	Descriptive Statistics; Inferential Statistics; Time Series Analysis	2014-2021	None	Both	1	0	0	1					1					0
38	Early Determination of Case Fatality Rate of Covid-19 Pandemic During the Ongoing Yemeni Armed Conflict	Abdulla Salem Bin Ghouth, Ali Ahmed Al-Waleedi, Marhami Fahriani, Firzan Nainu and Harapan Harapan	Yes	Yemen		2021	Disaster Medicine and Public Health Preparedness	None /Not mentioned	English	Yemen	Secondary	Retrospective	Yes	National Covid-19 surveillance/ Ministry of Public Health and Population	No		No		No		Total coverage	Yes	Infectious diseases cases	Civilian	Sub-national	Descriptive Statistics; Inferential Statistics	2020	None	Indirect deaths	1	0	0	0										0
39	Responding to cholera outbreaks in Somalia in 2017-2019	Mutaawe Lubogo, Buliva Evans, Abubakar Abdinasir, Elnossery Sherein, Tayyab Muhammad, Ahmed Mohamed, Aden Hussein, Fayez Abdulrazeq and Malik Mamunur	Yes	Somalia		2023	Eastern Mediterranean Health Journal	None /Not mentioned	English	Somalia	Secondary	Retrospective	Yes	EWARN (MOH in collaboration with WHO)	Yes	Surveillance records of Somalia's Early Warning and Response Network Surveillance System (EWARN), WHO's Global Health Observatory and published records, and cholera situation reports by the WHO Regional Office for the Eastern Mediterranean	No		No			No	Infectious diseases cases	Civilian	National	Descriptive Statistics; Time Series Analysis; Spatial Analysis	2017-2019	None	Indirect deaths	1	0	0	0										0
40	Unique Entity Estimation with Application to The Syrian Conflict	BEIDI CHEN, ANSHUMALI SHRIVASTAVA, AND REBECCA C. STEORTS	No	USA	No	2018	The Annals of Applied Statistics	National Science Foundation (NSF) + Amazon Research Award + Laboratory for Analytic Sciences (LAS).	English	Syria	Secondary	Retrospective	No		No		Yes	Syrian Center for Statistics and Research (CSR-SY), Syrian Network for Human Rights (SNHR), and Syria Shuhada website (SS)	No			No	General population	Not specified	National	Inferential Statistics	2011-2014	None	Direct deaths	1	0	0	0										0
41	The Second Intifada A Dual Strategy Arena	Nada MATTA, Ren e ROJA	No	USA	No	2016	European Journal of Sociology	Personal fund (Prof Jeff Goodwin for bringing us on board his larger project on terrorism, for providing research funds for data collection and coding)	English	Palestine	Secondary	Retrospective	No		No		Yes	B'Tselem, Palestinian Committee on Human Rights (pchr).	No			No	General population	Both	National	Descriptive Statistics; Time Series Analysis	2000-2008	None	Direct deaths	1	0	0	0										0
42	Epidemiological patterns of suicide terrorism in the civilian Pakistani population	Junaid Ahmad Bhattia, Amber Mehmoodb, Muhammad Shahidb, Sajjad Akbar Bhattia, Umbreen Akhtarc and Junaid Abdul Razzaka	Yes	Pakistan		2011	International Journal of Injury Control and Safety Promotion	None /Not mentioned	English	Pakistan	Secondary	Retrospective	No		No		Yes	South-Asian Terrorism Portal (SATP)	No			No	General population	Civilian	National	Descriptive Statistics; Inferential Statistics; Time Series Analysis; Spatial Analysis	2002-2009	Random verification by supervisors or other investigator	Direct deaths	1	1	0	0										0
43	Injuries, Death, and Disability Associated with 11 Years of Conflict in Baghdad, Iraq: A Randomized Household Cluster Survey	Riyadh Lafta, Sahar Al-Shatari, Megan Cherewick, Lindsay Galway, Charles Mock, Amy Hagopian, Abraham Flaxman, Tim Takaro, Anna Greer, Adam Kushner, Gilbert Burnham	Yes	Iraq		2015	PLOS ONE	Surgeons OverSeas (SOS)	English	Iraq	Primary	Retrospective	No		No		No		Yes	Household survey	Cluster sampling	Yes	General population	Not specified	Sub-national	Descriptive Statistics; Inferential Statistics; Time Series Analysis	2003-2014	None	Both	1	0	0	1					1					0
44	The mortality in Gaza in July-September 2014: a retrospective chart-review study	Arild Vaktskjold, Mohammad Yaghi, Usama Balawi, BjÃ¸rn Iversen and Wendy Venter	No	Norway	Yes	2016	BMC Conflict and Health	None /Not mentioned	English	Palestine	Secondary	Retrospective	Yes	Palestinian Health Information Centre in Gaza -Ministry of Health hospitals -Death Notification Office at the Gaza -death report from the deceased’s medical file Primary Health Care Directorate	Yes	OCHA	No		No			No	General population	Civilian	Sub-national	Descriptive Statistics; Inferential Statistics; Time Series Analysis	2014	Consultation of the primary source	Indirect deaths	1	1	0	0										1
45	Democratization of terrorism: an analysis of vehicle-based terrorist events	Ryan Scott Houser	No	USA	No	2022	Trauma Surgery and Acute Care Open	Funded in part by the George Mason University Libraries Open Access Publishing Fund	English	Multiple countries	Secondary	Retrospective	No		No		Yes	Global Terrorism Database	No			Yes	General population	Not specified	National	Descriptive Statistics	1970-2019	None	Direct deaths	1	0	0	0										0
46	Deaths due to Intentional Explosions in Selected Governorates of Iraq from 2010 to 2013: Prospective Surveillance	Oleg O. Bilukha, Eva Z. Leidman, Abdul-Salam Saleh Sultan, Syed Jaffar Hussain	No	USA	Yes	2015	Prehospital and Disaster Medicine	None /Not mentioned	English	Iraq	Secondary	Retrospective	Yes	Injury Mortality Surveillance System operated by Iraqi MoH.	No		No		No			Yes	General population	Both	Sub-national	Descriptive Statistics; Time Series Analysis	2010-2013	None	Direct deaths	1	1	0	1	1									0
47	Epidemiology, outcomes, and utilization of intensive care unit resources for critically ill COVID-19 patients in Libya: A prospective multi-center cohort study	Muhammed ElhadiI, Ahmed Alsoufi, Abdurraouf Abusalama, Akram Alkaseek, Saedah Abdeewi, Mohammed Yahya, Alsnosy Mohammed, Mohammed Abdelkabir, Mohammed Huwaysh, Emad Amkhatirah, Kamel Alshorbaji, Samer Khel, Marwa Gamra, Abdulmueti Alhadi, Taha Abubaker, Mohamed Anaiba, Mohammed Elmugassabi, Muhannud Binnawara, Ala Khaled, Ahmed Zaid, Ahmed Msherghi	Yes	Libya		2021	PLOS ONE	None /Not mentioned	English	Libya	Primary	Prospective	Yes	Public hospitals	No		No		No			Yes	Infectious diseases cases	Civilian	Sub-national	Descriptive Statistics; Inferential Statistics	2020	None	Indirect deaths	1	1	0	0										0
48	Household recovery in Mosul one year after the defeat of ISIS	R. Lafta, M. Al-Nuaimi, L. R. Sultan and G. Burnham	Yes	Iraq		2020	BMC Conflict and Health	None /Not mentioned	English	Iraq	Primary	Retrospective	No		No		No		Yes	Household survey	Cluster sampling	No	General population	Civilian	Sub-national	Descriptive Statistics; Inferential Statistics	2017-2018	None	Both	1	1	0	0										0
49	Burns in Baghdad from 2003 to 2014: Results of a randomized household cluster survey	Barclay T. Stewart, Riyadh Lafta, Sahar A. Esa Al Shatari, Megan Cherewick, Gilbert Burnham, Amy Hagopian, Lindsay P. Galway, Adam L. Kushner	No	USA	Yes	2015	Journal of the International Society for Burn Injuries	Surgeons OverSeas (SOS)	English	Iraq	Primary	Retrospective	No		No		No		Yes	household survey	Cluster sampling	No	General population	Civilian	Sub-national	Descriptive Statistics; Inferential Statistics	2003-2014	None	Both	1	1	0	0										0
50	Civil war and death in Yemen: Analysis of SMART survey and ACLED data, 2012â€“2019	Debarati Guha Sapir, Jideofor Thomas OgbuI, Sarah Elizabeth Scales, Maria Moitinho de Almeida, Anne-Francoise Donneau, Anh Diep, Robyn Bernstein,Akram al-Masnai, Jose Manuel Rodriguez-Llanes, Gilbert Burnham	No	Belgium	No	2022	PLOS Global Public Health	None /Not mentioned	English	Yemen	Secondary	Retrospective	No		Yes	Surveys from the Complex Emergency Database (CE-DAT)	Yes	Armed Conflict Location & Event Data Project database	No			No	General population	Not specified	National	Descriptive Statistics; Inferential Statistics; Spatial Analysis	2012-2019	None	Both	1	1	1	1		1						1		0
51	Does the presence of conflict affect maternal and neonatal mortality during Caesarean sections?	J. Gil Cuesta, M. Trelles, A. Naseer, A. Momin, L. Ngabo Mulamira, S. Caluwaerts, D. Guha-Sapir	No	Belgium	Yes	2019	Public Health Action	MSF	English	Multiple countries	Secondary	Retrospective	No		Yes	MSF health facilities -United Nations Interagency Group for Child Mortality Estimation -World Health Organization, United Nations Childrensâ€™ Fund, United Nations Population Fund, World Bank Group and United Nations Development Programme (UN Maternal Mortality Estimation Inter-agency Group, 2015)	No		No			Yes	Women, children and adolescents	Civilian	National	Descriptive Statistics; Inferential Statistics	2008-2015	None	Indirect deaths	0	0	0	0										1					1
52	Drought, armed conflict and population mortality in Somalia, 2014-2018: A statistical analysis	Abdihamid Warsame, SeÂ´verine FrisonID, Francesco Checchi	No	UK	No	2023	PLOS Global Public Health	UK Department for International Development, now part of the UK Foreign Commonwealth and Development Office, FCDO (to AW, SF and FC) through the Research for Evidence Division (RED) + UK Research and Innovation as part of the Global Challenges Research Fund	English	Somalia	Secondary	Retrospective	No		Yes	Available retrospective household surveys con- ducted during the analysis period by different humanitarian actors	Yes	Armed Conflict Location & Event Data Project (ACLED)	No			Yes	General population	Not specified	National	Descriptive Statistics; Inferential Statistics; Time Series Analysis; Spatial Analysis	2013-2018	None	Both	1	1	1	1					1					1						1
53	Levels of combatant control and the patterns of non-incumbent/insurgent violence experienced by civilians living in Sunni-Arab communities in Iraq (2004-2009)	Stephen C. Poulson & Kelly A. Burke	No	USA	No	2018	MEDICINE, CONFLICT AND SURVIVAL	None /Not mentioned	English	Iraq	Secondary	Retrospective	No		No		Yes	Iraq Body Count	No			No	General population	Civilian	National	Descriptive Statistics; Inferential Statistics; Time Series Analysis	2004-2009	None	Direct deaths	1	0	0	1	1									0
54	Patterns of mortality rates in Darfur conflict	Olivier Degomme, Debarati Guha-Sapir	No	Belgium	No	2010	Lancet	US Department of State Bureau of Population, Refugees and Migration, and UK Department for International Development funded the complex emergency database project; and European Commission funded the MICROCON project	English	Sudan	Secondary	Retrospective	No		Yes	Centre for Research on the Epidemiology of Diseases’ online complex emergency database. - UN’s series about Darfur	No		No			No	General population	Not specified	Sub-national	Descriptive Statistics; Inferential Statistics; Time Series Analysis	2003-2008	None	Both	1	1	1	0										1						1
55	Fall injuries in Baghdad from 2003 to 2014: Results of a randomised household cluster survey	Barclay T. Stewart, Riyadh Lafta, Sahar A Esa Al Shatari, Megan Cherewick, Abraham Flaxman g, Amy Hagopian, Gilbert Burnham j, Adam L. Kushner	No	USA	Yes	2016	Injury, Int. J. Care Injured	Surgeons OverSeas (SOS)	English	Iraq	Primary	Retrospective	No		No		No		Yes	Household survey	Cluster sampling	No	General population	Civilian	Sub-national	Descriptive Statistics; Inferential Statistics	2003-2014	None	Indirect deaths	1	1	0	0										0
56	Half a million excess deaths in the Iraq war: Terms and conditions may apply	Michael Spagat and Stijn van Weezel	No	UK	No	2017	Research and Politics	None /Not mentioned	English	Iraq	Secondary	Retrospective	No		No		No		No			No	General population	Not specified	National	Descriptive Statistics; Inferential Statistics	2003-2011	Death certificates	Both	1	0	1	0										0
57	A new method to estimate mortality in crisis-affected and resource-poor settings: validation study	Bayard Roberts, Oliver W Morgan, Mohammed Ghaus Sultani, Peter Nyasulu, Sunday Rwebangila, Mark Myatt, Egbert Sondorp, Daniel Chandramohan and Francesco Checchi	No	UK	No	2010	International Journal of Epidemiology	United States Agency for International Development (USAID)	English	Afghanistan	Primary	Retrospective	Yes	Registers of the inpatient departments of all hospitals within the catchment area of District	No		No		Yes	Household survey	Purposive sampling	Yes	General population	Not specified	Sub-national	Descriptive Statistics; Inferential Statistics	2008	None	Both	1	1	0	0										1						1
58	Excess mortality during the COVID-19 pandemic: a geospatial and statistical analysis in Aden governorate, Yemen	Emilie S Koum Besson, Andy Norris, Abdulla S Bin Ghouth, Terri Freemantle, Mervat Alhaffar, Yolanda Vazquez, Chris Reeve, Patrick J Curran, Francesco Checchi	No	UK	Yes	2021	BMJ Global Health	United Kingdom Foreign Commonwealth and Development Office	English	Yemen	Primary	Retrospective	Yes	Aden Civil Registry office	No		Yes	ACLED	Yes	Satellite imagery	Purposive sampling	Yes	General population	Civilian	Sub-national	Descriptive Statistics; Inferential Statistics; Time Series Analysis; Spatial Analysis	2016-2020	None	Indirect deaths	1	1	1	0										0
59	Maternal mortality for 181 countries, 1980-2008: a systematic analysis of progress towards Millennium Development Goal 5	Margaret C Hogan, Kyle J Foreman, Mohsen Naghavi, Stephanie Y Ahn, Mengru Wang, Susanna M Makela, Alan D Lopez, Rafael Lozano, Christopher J L Murray	No	USA	No	2010	Lancet	Bill & Melinda Gates Foundation	English	Multiple countries	Secondary	Retrospective	Yes	Vital registration systems censuses	No		No		No			No	Women, children and adolescents	Civilian	National	Descriptive Statistics; Inferential Statistics; Time Series Analysis; Spatial Analysis	1980-2008	None	Indirect deaths	0	0	0	0										0
60	Diphtheria outbreak in Yemen: the impact of conflict on a fragile health system	Fekri Dureab, Maysoon Al-Sakkaf, Osan Ismail, Naasegnibe Kuunibe, Johannes Krisam, Olaf MÃ¼ller and Albrecht Jahn	No	Germany	Yes	2019	BMC Conflict and Health	None /Not mentioned	English	Yemen	Secondary	Retrospective	Yes	Disease Early Warning System (eDEWS) -diphtheria surveillance reports on district and governorate levels	No		No		No			Yes	Infectious diseases cases	Civilian	National	Descriptive Statistics; Inferential Statistics	2017-2018	None	Indirect deaths	1	0	0	0										0
61	Injury Burden During an Insurgency: The Untold Trauma of Infrastructure Breakdown in Baghdad, Iraq	Ross I. Donaldson, CTropMed, Yuen Wai Hung, Patrick Shanovich, Tariq Hasoon, and Gerald Evans	No	USA	Yes	2010	The Journal of TRAUMAÂ® Injury, Infection, and Critical Care	Australian Agency for International Development (AusAID)	English	Iraq	Primary	Retrospective	No		No		No		Yes	Household survey	Cluster sampling	Yes	General population	Not specified	Sub-national	Descriptive Statistics; Inferential Statistics	2008-2009	Random verification by supervisors or other investigator	Both	1	1	0	0										0
62	Intentional injuries in the Eastern Mediterranean Region, 1990-2015: findings from the Global Burden of Disease 2015 study	GBD 2015 Eastern Mediterranean Region Intentional Injuries Collaborators	No	USA	Yes	2018	Int J Public Health	Bill & Melinda Gates Foundation	English	Multiple countries	Secondary	Retrospective	No		No		Yes	Global Burden of Disease (GBD) study	No			Yes	General population	Not specified	National	Descriptive Statistics; Inferential Statistics	1990-2015	None	Both	1	0	0	0										1
63	Mortality and kidnapping estimates for the Yazidi population in the area of Mount Sinjar, Iraq, in August 2014: A retrospective household survey	Valeria Cetorelli, Isaac Sasson, Nazar Shabila, Gilbert Burnham	No	USA	Yes	2017	PLOS Medicine	Emirates Foundation for Philanthropy	English	Iraq	Primary	Retrospective	No		No		No		Yes	Household survey	Stratified sampling	Yes	IDPs	Civilian	Sub-national	Descriptive Statistics; Inferential Statistics	2014	None	Direct deaths	1	0	0	0										0
64	Women, children and adolescents in conflict countries: an assessment of inequalities in intervention coverage and survival	Nadia Akseer, James Wright, Hana Tasic, Karl Everett, Elaine Scudder, Ribka Amsalu, Ties Boerma, Eran Bendavid, Mahdis Kamali, Aluisio J D Barros, InÃ¡cio Crochemore Mohnsam da Silva, Zulfiqar Ahmed Bhutta	No	USA	No	2019	BMJ Global Health	US Fund for Countdown to 2030	English	Multiple countries	Secondary	Retrospective	No		Yes	United Nations Inter-agency Group for Child Mortality Estimation -United Nations Inter-agency for maternal Mortality Estimation	Yes	Uppsala Conflict Data Program	No			No	Women, children and adolescents	Not specified	National	Descriptive Statistics; Inferential Statistics; Time Series Analysis; Spatial Analysis	1990-2017	None	Both	1	0	0	0										1		1			1	1
65	The Lasting Legacy of War: Epidemiology of Injuries from Landmines and Unexploded Ordnance in Afghanistan, 2002-2006	Oleg O. Bilukha, Muireann Brennan, Mark Anders	No	USA	No	2008	Prehospital and Disaster Medicine	None /Not mentioned	English	Afghanistan	Secondary	Retrospective	No		Yes	International Committee of the Red Cross	No		No			No	General population	Both	National	Descriptive Statistics	2002-2006	None	Direct deaths	1	0	0	0										0
66	Mortality and Malnutrition Among Populations Living in South Darfur, Sudan	Francesco Grandesso, Frances Sanderson, Jenneke Kruijt, Ton Koene, Vincent Brown	No	France	No	2005	JAMA	MSF	English	Sudan	Primary	Retrospective	No		No		No		Yes	Household survey	Cluster sampling	Yes	IDPs	Civilian	Sub-national	Descriptive Statistics	2004	None	Both	1	1	0	1	1						1			1						1
67	Worldwide mortality in men and women aged 15-59 years from 1970 to 2010: a systematic analysis	Julie Knoll Rajaratnam, Jake R Marcus, Alison Levin-Rector, Andrew N Chalupka, Haidong Wang, Laura Dwyer, Megan Costa, Alan D Lopez, Christopher J L Murray	No	USA	No	2010	Lancet	Bill & Melinda Gates Foundation	English	Multiple countries	Secondary	Retrospective	Yes	Vital registration data-Demographic and Health surveys-Pan Arab Project for Child Development surveys-Censuses- Country-specific surveys-sample registration systems	Yes	CDC reproductive health surveys6	Yes	Uppsala Conflict Data Program	No			No	General population	Not specified	National	Descriptive Statistics; Inferential Statistics; Time Series Analysis; Spatial Analysis	1970-2010	None	Both	0	0	1	0										1	1
68	Population mortality before and during armed conflict in Yemen: geospatial and statistical analysis of cemetery data	Francesco Checchi, Emilie Koum Besson, Ola Ali, Mervat Alhaffar, Naji Saeed, Yolanda Vasquez, Terri Freemantle, Momin Ashraf, Chris Reeve, Colin Scott, Timothy Lingard, Andy Norris	No	UK	No	2023	medRxiv	United Kingdom Foreign Commonwealth and Development Office	English	Yemen	Secondary	Retrospective	No		No		Yes	ACLED	Yes	Satellite imagery	Purposive sampling	Yes	General population	Not specified	Sub-national	Descriptive Statistics; Inferential Statistics; Time Series Analysis; Spatial Analysis	2011-2021	None	Both	0	0	0	0										0
69	Libyan armed conflict 2011: Mortality, injury and population displacement	Mohamed A. Daw, Abdallah El-Bouzedi, Aghnaya A. Dau	Yes	Libya		2015	African Journal of Emergency Medicine	None /Not mentioned	English	Libya	Primary	Retrospective	No		No		No		Yes	Field survey (Face to face interviews were carried out with at least one member of each affected family listed in the registry of the Ministry of Housing and Planning.)	Purposive sampling	Yes	General population	Not specified	Sub-national	Descriptive Statistics; Time Series Analysis; Spatial Analysis	2011-2012	Discussion and approval with key informants	Direct deaths	1	1	0	0										0
[truncated: 21 more columns]

## Sheet: Nutrition and mortality surveys
Title_A	Partner organizations/ Institutions involved in the survey (other than local health authorities)												Fund																	General characteristics								Reported outcomes				Stratification				Challenges in Obtaining Data
	IOM	Contech	ECHO	WFP	WHO	AAH	Save Children	UNICEF	IRC	Caafimaad	Other	Specify	Finland	IOM	IRC	OCHA	WHO	Save Children	WFP	USAID	UKAid	DfID	SIDA	Not Clear	GAC	ECHO	UNICEF	Other	Specify	Country	Publication year	SMART Survey	What did the survey cover	Type of mortality data	Targeted population	Geographical scope	Data verification methods	Overall mortality	Specify	Age specific	Specify	Cause of Death	Geographical Location	Age	Sex
INTERGRATED SMART SURVEY, El Qureisha Locality, Gadarif State, Sudan - Final Report	-	-	-	1	1	-	-	-	-	-	-	-	-	-	-	-	-	-	1	-	-	-	-	-	-	-	-	-	-	Sudan	2024	Yes	Both (Nutritional assessment and mortality)	Primary	all	Sub-national	Not mentioned	1	CMR	1	U5MR	No	No	Yes	No	Not mentioned
Anthropometric and Retrospective Mortality SMART survey in Zalingie Locality, Central Darfur State	-	-	-	-	-	1	-	-	-	-	-	-	-	-	-	-	-	-	-	-	-	-	1	-	-	-	-	-	-	Sudan	2024	Yes	Both (Nutritional assessment and mortality)	Primary	all	Sub-national	Not mentioned	1	CMR	1	U5MR	Yes	No	Yes	No	One team was not able to reach one of the cluster/village because of security concern.
INTERGRATED SMART SURVEY GEISSAN LOCALITY, BLUE NILE REGION, SUDAN Final Report	-	-	-	-	1	-	1	-	-	-	-	-	-	-	-	-	-	-	-	-	-	-	-	-	-	-	-	1	Canada Partnership	Sudan	2023	Yes	Both (Nutritional assessment and mortality)	Primary	all	Sub-national	Not mentioned	1	CMR	1	U5MR	No	No	Yes	No	One administrative unit out of eight (Geissan) was totally blocked due to security reason and the humanitarian aid commission (HAC) rejected to give permission to go there.
INTERGRATED SMART SURVEY. KALEMANDO LOCALITY, NORTH DARFUR STATE, SUDAN	-	-	-	1	-	-	1	-	-	-	-	-	-	-	-	-	-	-	1	-	-	-	-	-	-	-	-	-	-	Sudan	2023	Yes	Both (Nutritional assessment and mortality)	Primary	all	Sub-national	Not mentioned	1	CDR	1	U5MR	No	No	Yes	No	Not mentioned
Report of Nutrition and Mortality INTERGRATED SMART SURVEY IN NORTH ALDELTA LOCALITY - KASSALA STATE -SUDAN	-	-	-	1	1	-	-	1	-	-	-	-	-	-	-	-	-	-	-	-	-	-	-	1	-	-	-	-	-	Sudan	2024	Yes	Both (Nutritional assessment and mortality)	Primary	all	Sub-national	Not mentioned	1	CDR	1	U5MR	Yes	No	Yes	Yes	The customs and traditions of the northern Delta community, as well as the customs of the eastern Sudanese community, limit the process of collecting data in a smooth manner, but the intervention of the community leadership had the greatest impact in overcoming this obstacle/ recall bias
Integrated SMART Survey Rural Talkok Locality, Kassala State, Sudan	-	-	-	1	1	-	-	1	-	-	-	-	-	-	-	-	1	-	1	-	-	-	-	-	-	-	-	-	-	Sudan	2024	Yes	Both (Nutritional assessment and mortality)	Primary	all	Sub-national	Not mentioned	1	CMR	1	U5MR	No	No	Yes	No	Not mentioned
INTERGRATED SMART SURVEY SHARG El GALABAT LOCALITY, GADARIF STATE, SUDAN Final Report	-	-	-	1	-	-	-	-	-	-	-	-	-	-	-	-	-	-	1	-	-	-	-	-	-	-	-	-	-	Sudan	2024	Yes	Both (Nutritional assessment and mortality)	Primary	all	Sub-national	Not mentioned	1	CMR	1	U5MR	No	No	Yes	No	Not mentioned
NUTRITION AND MORTALITY SMART SURVEY FINAL REPORT	-	-	-	-	-	1	-	1	-	-	-	-	-	-	-	-	-	-	-	-	-	-	-	-	1	-	-	-	-	Sudan	2022	Yes	Both (Nutritional assessment and mortality)	Primary	all	Sub-national	Not mentioned	1	CMR	1	U5MR	Yes	No	Yes	No	Recall bias
Integrated SMART Nutrition and Retrospective Mortality Survey Report	-	-	-	-	-	1	-	-	-	-	-	-	-	-	-	-	-	-	-	-	-	-	-	-	-	1	-	-	-	Sudan	2023	Yes	Both (Nutritional assessment and mortality)	Primary	all	Sub-national	Not mentioned	1	CMR	1	U5MR	Yes	No	Yes	Yes	Not mentioned
NUTRITION AND MORTALITY SMART SURVEY FINAL REPORT	-	-	-	-	1	1	-	-	-	-	-	-	-	-	-	-	-	-	-	-	-	-	-	-	1	-	-	-	-	Sudan	2022	Yes	Both (Nutritional assessment and mortality)	Primary	all	Sub-national	Not mentioned	1	CDR	1	U5MR	No	No	Yes	No	recall bias/ mission of deaths due to cultural barriers in which the death of a child may be considered taboo and difficult to discuss/
INTERGRATED SMART SURVEY, WAD ELHILAIM LOCALITY, KASSALA STATE, SUDAN, Final Report	-	-	-	1	1	-	-	1	-	-	-	-	-	-	-	-	1	-	1	-	-	-	-	-	-	-	-	-	-	Sudan	2024	Yes	Both (Nutritional assessment and mortality)	Primary	all	Sub-national	Not mentioned	1	CMR	1	U5MR	No	No	Yes	No	Not mentioned
NUTRITION AND MORTALITY SURVEY IN ARDAMAT, DORTI, RIYAD AND ABU-ZAR IDP CAMPS, WEST DARFUR, SUDAN,	-	-	-	-	-	-	-	1	-	-	-	-	-	-	-	-	-	-	-	-	-	-	-	-	-	-	1	-	-	Sudan	2005	Yes	Both (Nutritional assessment and mortality)	Primary	all	Sub-national	Not mentioned	1	CMR	1	U5MR	Yes	No	Yes	No	Not mentioned
Integrated Nutrition SMART Survey, Bulo Burte District, Hiiran Region, January 2024, Final Report	-	-	-	-	-	-	1	-	-	-	-	-	-	-	-	-	-	1	-	-	-	-	-	-	-	-	-	-	-	Somalia	2024	Yes	Both (Nutritional assessment and mortality)	Primary	all	Sub-national	Not mentioned	1	CMR	1	U5MR	No	No	Yes	Yes	Not mentioned
SMART SURVEY FINAL REPORT FOR DHOBLEY DISTRICT	-	-	-	-	-	-	1	-	-	-	-	-	-	-	-	-	-	-	-	-	-	-	1	-	-	-	-	-	-	Somalia		Yes	Both (Nutritional assessment and mortality)	Primary	all	Sub-national	Not mentioned	1	CDR	1	U5MR	No	No	Yes	No	Not mentioned
NUTRITION SURVEY REPORT MOUNTAINOUS AND COASTAL PLAIN ECOLOGICAL ZONES	-	-	-	-	1	-	-	1	-	-	-	-	-	-	-	-	-	-	-	-	-	-	-	-	-	1	1	-	-	Yemen	2012	Yes	Both (Nutritional assessment and mortality)	Primary	all	Sub-national	Confirmed by supervisor	1	CDR	1	U5MR	Yes	Yes	Yes	Yes	Not mentioned
Nutritional anthropometric and retrospective mortality survey, Children 6 to 59 months, Mountainous, Hills & valleys and Coastal plain Ecological Zones, Taiz Governorate	-	-	-	-	-	-	-	1	-	-	-	-	-	-	-	-	-	-	-	-	-	-	-	-	-	1	1	-	-	Yemen	2014	Yes	Both (Nutritional assessment and mortality)	Primary	all	Sub-national	Not mentioned	1	CMR	1	U5MR	No	Yes	Yes	No	Not mentioned
Nutrition and Mortality Survey in Lowland and Mountainous Ecological Zones, Hajjah Governorate, Yemen	-	-	-	-	-	-	-	1	-	-	-	-	-	-	-	-	-	-	-	-	-	1	-	-	-	-	1	-	-	Yemen	2015	Yes	Both (Nutritional assessment and mortality)	Primary	all	Sub-national	Confirmed by supervisor	1	CDR	1	U5MR	No	Yes	Yes	Yes	Not mentioned
NUTRITION AND RETROSPECTIVE MORTALITY SURVEY HIGHLANDS AND LOWLANDS LIVELIHOOD ZONES OF ABYAN GOVERNORATE FINAL SURVEY REPORT	-	-	-	-	-	1	-	1	-	-	-	-	-	-	-	-	-	-	-	-	-	-	-	-	-	-	1	-	-	Yemen	2018	Yes	Both (Nutritional assessment and mortality)	Primary	all	Sub-national	Not mentioned	1	CDR	1	U5MR	No	Yes	Yes	No	insecurity stopped the data collection
Nutrition & Mortality Survey Report - Conflict Directly Affected & Indirectly Affected Districts, Abyan Governorate, Yemen	1	-	-	-	-	-	-	1	1	-	-	-	-	1	1	-	-	-	-	-	-	-	-	-	-	1	1	-	-	Yemen	2013	Yes	Both (Nutritional assessment and mortality)	Primary	all	Sub-national	Confirmed by supervisor	1	CDR	1	U5MR	No	Yes	Yes	Yes	However, two days before the survey, Al-Mahfad District were removed from the frame for security reasons." and "two clusters were dropped from the second stratum, the first is Al-Mossoge in where villagers had left the village to neighbouring villages and to Ahwar City because of the scarcity of rain and drought, and the second is Akhdam village that team has reached and completed the survey, but…
Nutrition and Mortality Survey Report	1	-	-	-	-	-	-	1	-	-	1	Field Medical Foundation (FMF), CSSW	-	-	-	-	-	-	-	-	-	1	-	-	-	-	1	-	-	Yemen	2015	Yes	Both (Nutritional assessment and mortality)	Primary	all	Sub-national	Confirmed by supervisor	1	CDE	1	U5MR	Yes	No	Yes	Yes	Not mentioned
NUTRITION SURVEY REPORT AL MAHWEET GOVERNORATE, YEMEN: Highlands and Lowlands Districts.	-	-	-	-	-	-	-	1	-	-	-	-	-	-	-	-	-	-	-	-	-	-	-	-	-	1	1	-	-	Yemen	2013	Yes	Both (Nutritional assessment and mortality)	Primary	all	Sub-national	Confirmed by supervisor	1	CMR	1	U5MR	No	Yes	Yes	Yes	Not mentioned
Nutrition and Mortality Survey Report	-	-	-	-	-	-	-	1	-	-	-	-	-	-	-	-	-	-	-	-	-	-	-	-	-	1	1	-	-	Yemen	2015	Yes	Both (Nutritional assessment and mortality)	Primary	all	Sub-national	Confirmed by supervisor	1	CDR	1	U5MR	Yes	No	Yes	Yes	Not mentioned
Nutrition Survey Report - Settlements of Internally Displaced Persons (IDP), Hajja Governorate, Yemen	-	-	-	-	-	-	-	1	-	-	-	-	-	-	-	-	-	-	-	-	-	-	-	-	-	1	1	-	-	Yemen	2012	Yes	Both (Nutritional assessment and mortality)	Primary	Internally Displaced Persons (IDPs)	Sub-national	Confirmed by supervisor	1	CDR	1	U5MR	No	No	Yes	Yes	Not mentioned
NUTRITION SURVEY REPORT, LOWLAND AND MOUNTAINOUS ECOLOGICAL ZONES, HAJJA GOVERNORATE, YEMEN	-	-	-	-	-	-	-	1	-	-	-	-	-	-	-	-	-	-	-	-	-	-	-	-	-	1	1	-	-	Yemen	2012	Yes	Both (Nutritional assessment and mortality)	Primary	all	Sub-national	Confirmed by supervisor	1	CDR	1	U5MR	No	Yes	Yes	Yes	The team responsible for the 4th cluster in stratum (Alkhatwa Alhamra in AlJamesma District) faced fire shouting and their care was injured
Nutritional anthropometric and retrospective mortality survey	-	-	-	-	-	-	-	1	-	-	-	-	-	-	-	-	-	-	-	-	-	-	-	-	-	1	1	-	-	Yemen	2014	Yes	Both (Nutritional assessment and mortality)	Primary	all	Sub-national	Not mentioned	1	CDR	1	U5MR	No	Yes	Yes	No	Not mentioned
Nutrition and Mortality Survey Report, Hodeidah Lowland, Yemen	-	-	-	-	-	-	-	1	-	-	-	-	-	-	-	-	-	-	-	-	-	1	-	-	-	-	1	-	-	Yemen	2015	Yes	Both (Nutritional assessment and mortality)	Primary	all	Sub-national	Confirmed by supervisor	1	CDR	1	U5MR	No	No	Yes	Yes	Not mentioned
Nutritional Status in Hodeidah Lowland: A comparative analysis between August 2015 and March 2016	-	-	-	-	-	-	-	1	-	-	-	-	-	-	-	-	-	-	-	-	-	-	-	-	-	-	1	1	BMZ of the Federal Republic of Germany	Yemen	2016	Yes	Both (Nutritional assessment and mortality)	Primary	all	Sub-national	Confirmed by supervisor	1	CDR	1	U5MR	No	No	Yes	No	Not mentioned
NUTRITION SURVEY REPORT - EASTERN AND WESTERN HIGHLANDS, IBB GOVERNORATE, YEMEN	-	-	-	-	-	-	-	1	-	-	-	-	-	-	-	-	-	-	-	-	-	-	-	-	-	1	1	-	-	Yemen	2012	Yes	Both (Nutritional assessment and mortality)	Primary	all	Sub-national	Confirmed by supervisor	1	CDR	1	U5MR	No	Yes	Yes	Yes	Not mentioned
Nutrition and Mortality Survey in Low Land and Mountainous Ecological Zones of Lahj Governorate, Yemen	-	-	-	-	-	-	-	1	1	-	-	-	-	-	-	-	-	-	-	-	-	-	-	-	-	1	1	1	Kingdom of the Netherlands	Yemen	2012	Yes	Both (Nutritional assessment and mortality)	Primary	all	Sub-national	Not mentioned	1	CMR	1	U5MR	Yes	Yes	Yes	No	recall bias
Nutritional Status and Mortality Survey â€“ Mareb Governorate â€“ July to August 2018	-	-	-	-	-	-	-	1	-	-	-	-	-	-	-	-	-	-	-	-	-	-	-	-	-	-	1	1	United Nations Central Emergency Response Fund ( YCO)	Yemen	2018	Yes	Both (Nutritional assessment and mortality)	Primary	all	Sub-national	Confirmed by supervisor	1	CMR	1	U5MR	No	Yes	Yes	Yes	6 villages in the Al Abidah district were removed because of the difficulty getting to them, in addition to the areas that were removed from the sample as a result of the conflict.
Nutrition and Mortality Survey in Lowland and Highlands Ecological Zones, Lahj Governorate, Yemen	-	-	-	-	-	-	-	1	-	-	1	HAD (Humanitarian Aid and Development Organization)	-	-	-	-	-	-	-	-	-	1	-	-	-	-	1	-	-	Yemen	2015	Yes	Both (Nutritional assessment and mortality)	Primary	all	Sub-national	Confirmed by supervisor	1	CDR	1	U5MR	Yes	Yes	Yes	Yes	Not mentioned
Nutrition and Mortality Survey in Low Land and Mountainous Ecological Zones of Lahj Governorate, Yemen	-	-	-	-	-	-	-	1	1	-	-	-	-	-	-	-	-	-	-	-	-	-	-	-	-	1	1	1	Kingdom of the Netherlands	Yemen	2012	Yes	Both (Nutritional assessment and mortality)	Primary	all	Sub-national	Not mentioned	0		1	U5MR	Yes	Yes	Yes	No	recall bias
Nutrition Survey Report - Settlements of Internally Displaced Persons (IDP), Hajja Governorate, Yemen	-	-	-	-	-	-	-	1	-	-	-	-	-	-	-	-	-	-	-	-	-	-	-	-	-	1	1	-	-	Yemen	2012	Yes	Both (Nutritional assessment and mortality)	Primary	Internally Displaced Persons (IDPs)	Sub-national	Confirmed by supervisor	1	CDR	1	U5MR	No	No	Yes	Yes	Not mentioned
NUTRITION SURVEY REPORT,TAIZ GOVERNORATE, YEMEN	-	-	-	-	1	-	-	1	-	-	-	-	-	-	-	-	-	-	-	-	-	-	-	-	-	1	1	-	-	Yemen	2012	Yes	Both (Nutritional assessment and mortality)	Primary	all	Sub-national	Confirmed by supervisor	1	CDR	1	U5MR	Yes	Yes	Yes	Yes	Not mentioned
Nutritional anthropometric and retrospective mortality survey	-	-	-	-	-	-	-	1	-	-	-	-	-	-	-	-	-	-	-	-	-	-	-	-	-	1	1	-	-	Yemen	2014	Yes	Both (Nutritional assessment and mortality)	Primary	all	Sub-national	Not mentioned	1	CMR	1	U5MR	No	Yes	No	No	Not mentioned
Nutrition Survey of Saâ€™adah Governorate 2016	-	-	-	-	-	-	-	1	-	-	-	-	-	-	-	-	-	-	-	1	-	-	-	-	-	-	1	-	-	Yemen	2016	Yes	Both (Nutritional assessment and mortality)	Primary	all	Sub-national	Confirmed by supervisor	1	CMR	1	U5MR	No	Yes	Yes	Yes	Not mentioned
Nutrition and Mortality Survey Report	-	-	-	-	-	-	-	1	-	-	-	-	-	-	-	-	-	-	-	-	-	-	-	-	-	-	1	1	King Salman Humanitarian Aid & Relief Centre	Yemen	2017	Yes	Both (Nutritional assessment and mortality)	Primary	all	Sub-national	Confirmed by supervisor	1	CMR	0		No	Yes	No	No	Not mentioned
The Summary Report of Nutrition and Mortality Surveys Conducted between August 2021 and January 2022 Following SMART methodology	-	-	-	-	-	1	-	1	-	-	-	-	-	-	-	-	-	-	-	-	-	-	-	1	-	-	-	-	-	Yemen	2022	Yes	Both (Nutritional assessment and mortality)	Primary	all	Sub-national	Not mentioned	1	CMR	1	U5MR	No	Yes	Yes	No	4 clusters in 3 zones implemented by Aden Hub, and 12 clusters in 6 zones implemented by Sanaâ€™a Hub could not be accessed
NUTRITION AND RETROSPECTIVE MORTALITY SURVEY HIGHLANDS AND LOWLANDS LIVELIHOOD ZONES OF ABYAN GOVERNORATE	-	-	-	-	-	1	-	1	-	-	-	-	-	-	-	-	-	-	-	-	-	-	-	-	-	-	-	-	-	Yemen	2018	Yes	Both (Nutritional assessment and mortality)	Primary	all	Sub-national	Not mentioned	1	CDR	1	U5MR	No	Yes	Yes	No	Data collection started on 27th January for one day only which had to be stopped due to the escalated armed clashes in the south at that period/ All selected clusters for both Highlands and Lowlands were surveyed, except for one cluster in Al Mahfad district (Highlands) that had some active armed clashes
Nutrition and Mortality Survey Report	-	-	-	-	-	-	-	1	-	-	-	-	-	-	-	-	-	-	-	1	-	-	-	-	-	-	1	-	-	Yemen	2018	Yes	Both (Nutritional assessment and mortality)	Primary	all	Sub-national	Confirmed by supervisor	1	CDR	1	U5MR and age groups	No	No	Yes	Yes	Not mentioned
SMART Survey Preliminary Results	-	-	1	-	-	-	-	1	-	-	-	-	-	-	-	-	-	-	-	-	-	-	-	1	-	-	-	-	-	Yemen	2019	Yes	Both (Nutritional assessment and mortality)	Primary	all	Sub-national	Not mentioned	1	CMR	1	U5MR	No	Yes	Yes	No	Not mentioned
SMART Survey Preliminary Results	-	-	-	-	-	-	-	1	-	-	-	-	-	-	-	-	-	-	-	-	-	-	-	-	-	-	1	-	-	Yemen	2019	Yes	Both (Nutritional assessment and mortality)	Primary	all	Sub-national	Not mentioned	1	CMR	1	U5MR	No	No	Yes	No	Not mentioned
SMART Survey Preliminary Results	-	-	-	-	-	-	-	1	-	-	1	USAID	-	-	-	-	-	-	-	-	-	-	-	-	-	-	1	-	-	Yemen	2018	Yes	Both (Nutritional assessment and mortality)	Primary	all	Sub-national	Not mentioned	1	CMR	1	U5MR	No	Yes	Yes	No	Not mentioned
SMART Survey Preliminary Results	-	-	-	-	-	-	-	1	-	-	1	UAE AID, King Salman Humanitarian Aid & Relief Center	-	-	-	-	-	-	-	-	-	-	-	-	-	-	1	-	-	Yemen	2019	Yes	Both (Nutritional assessment and mortality)	Primary	all	Sub-national	Not mentioned	1	CMR	1	U5MR	No	No	Yes	No	Not mentioned
ØªÙ‚Ø±ÙŠØ± Ø§Ù„Ù…Ø³Ø­ Ø§Ù„Ø£ÙˆÙ„ÙŠ	-	-	-	-	-	-	-	1	-	-	-	-	-	-	-	-	-	-	-	-	-	-	-	-	-	-	1	-	-	Yemen	2019	Yes	Both (Nutritional assessment and mortality)	Primary	all	Sub-national	Not mentioned	1	CMR	1	U5MR	No	No	No	No	Not mentioned
Integrated Nutrition, Mortality, and IYCF SMART Survey Final Report	-	-	-	-	-	1	-	-	-	-	-	-	-	-	-	-	-	-	-	-	-	-	-	-	1	-	-	-	-	Afghanistan	2020	Yes	Both (Nutritional assessment and mortality)	Primary	all	Sub-national	Not mentioned	1	CDR	1	U5MR	Yes	No	Yes	Yes	insecure or inaccessible villages were identified and systematically excluded from the final sampling frame
Nutrition Anthropometric and Mortality Survey	-	-	-	-	-	1	-	-	-	-	1	Afghanistan Center for Training and Development (ACTD)	-	-	-	-	-	-	-	-	-	-	-	-	-	-	-	1	Swedish International Development Cooperation Agency	Afghanistan	2014	Yes	Both (Nutritional assessment and mortality)	Primary	all	Sub-national	Not mentioned	1	CDR	1	U5MR	No	No	Yes	No	Due to insecurity, only 4 districts were included in the present survey
SMART Nutrition Survey â€“ District Qambar Shahdad Kot, Sindh Province	-	-	-	-	-	1	-	1	-	-	1	Himmat Consulting Private Limited	-	-	-	-	-	-	-	-	-	-	-	-	-	-	1	-	-	Pakistan	2023	Yes	Both (Nutritional assessment and mortality)	Primary	all	Sub-national	Not mentioned	1	CDR	1	U5MR	Yes	No	Yes	Yes	Not mentioned
Nutritional Surveys in Zalingei IDP Camps and Town, July/August 2005	-	-	-	-	-	-	-	-	-	-	1	ACT International, Caritas Internationalis, Norwegian Church AID	-	-	-	-	-	-	-	-	-	-	-	1	-	-	-	-	-	Sudan	2005	No	Both (Nutritional assessment and mortality)	Primary	Internally Displaced Persons (IDPs)	Sub-national	Not mentioned	1	CMR	0	U5MR	Yes	Yes	Yes	No	Not mentioned
Integrated Nutrition and Mortality SMART Survey Report	-	-	-	-	-	-	-	-	-	-	1	CARE International	-	-	-	-	-	-	-	-	-	-	-	-	-	-	-	1	CARE International	Sudan	2023	Yes	Both (Nutritional assessment and mortality)	Primary	all	Sub-national	Not mentioned	1	CMR	1	U5MR	Yes	No	Yes	No	Recall bias as well as the intentional exclusion of some children
AL LAIT LOCALITY SMART SURVEY FINAL REPORTAL LAIT LOCALITY SMART SURVEY FINAL REPORT	-	-	-	-	-	1	-	1	-	-	1	Sudan Nutrition Information Working Group (NIWG), SAHARI	-	-	-	-	-	-	-	-	-	-	-	-	-	-	1	-	-	Sudan	2024	Yes	Both (Nutritional assessment and mortality)	Primary	all	Sub-national	Not mentioned	1	CDR	1	U5MR	No	No	Yes	No	Not mentioned
Azum Locality SMART Survey Final Report, Central Darfur, Sudan	-	-	-	1	-	1	-	1	-	-	1	World Relief Sudan	-	-	-	-	-	-	-	-	-	-	-	-	-	-	1	-	-	Sudan	2024	Yes	Both (Nutritional assessment and mortality)	Primary	all	Sub-national	Not mentioned	1	CMR	1	U5MR	No	No	Yes	Yes	Villages were inaccessible, forcing us to use reserved clusters and further delaying the data collection. Lack of or poor connectivity did not allow teams to share data timely/ Due to the heavy rains, survey teams could not access five clusters. Therefore, reserved clusters were used to achieve the survey target.
Integrated SMART Survey Baw Locality, Blue Nile Region, Sudan Final Report	-	-	-	-	1	-	1	-	-	-	1	Sudan Nutrition Sector Information Working Group	-	-	-	-	-	-	-	-	-	-	-	-	-	-	-	1	Canada Partnership	Sudan	2023	Yes	Both (Nutritional assessment and mortality)	Primary	all	Sub-national	Not mentioned	1	CMR	1	U5MR	No	No	Yes	No	Three villages in (Olou administrative unit) out of 50 villages in Baw locality was totally blocked due to security reason and the humanitarian aid commission (HAC) rejected to give permission to go there. The areas were excluded before the selection of clusters
Report on Nutrition and Mortality Assessment in Al Damazine Locality of Republic of Sudan during 2nd June to 8th June, 2024	-	-	-	-	-	1	-	1	-	-	1	NIS working group	-	-	-	-	-	-	-	-	-	-	-	-	-	-	1	1	HAC	Sudan	2024	Yes	Both (Nutritional assessment and mortality)	Primary	all	Sub-national	Not mentioned	1	CMR	1	U5MR	Yes	No	Yes	No	Not mentioned
Final Report: Nutrition SMART Survey in Wad Al Mahi Locality in Blue Nile State, Sudan	-	-	-	-	-	1	-	1	-	-	1	Sudan Nutrition Information Sector Technical Working Group (NISTWG)	-	-	-	-	-	-	-	-	-	-	-	-	-	-	1	-	-	Sudan	2024	Yes	Both (Nutritional assessment and mortality)	Primary	all	Sub-national	Not mentioned	1	CMR	1	U5MR	Yes	No	Yes	No	Not mentioned
Anthropometric and Retrospective Mortality SMART survey in Bendasi Locality, Central Darfur State	-	-	-	-	-	1	-	-	-	-	-	-	-	-	-	-	-	-	-	-	-	-	1	-	-	-	-	-	-	Sudan	2024	Yes	Both (Nutritional assessment and mortality)	Primary	all	Sub-national	Not mentioned	1	CMR	1	U5MR	Yes	No	Yes	No	Two clusters were not able to reach because of security concern
ANTHROPOMETRY AND RETROSPECTIVE MORTALITY SURVEY, Final Report	-	-	-	-	-	1	-	-	-	-	-	-	-	-	-	-	-	-	-	-	-	-	1	-	-	-	-	-	-	Sudan	2022	Yes	Both (Nutritional assessment and mortality)	Primary	all	Sub-national	Not mentioned	1	CDR	1	U5MR	No	No	Yes	No	Not mentioned
Anthropometry and Retrospective Mortality Survey Final Report	-	-	-	-	-	1	-	-	-	-	-	-	-	-	-	-	-	-	-	-	-	-	1	-	-	-	-	-	-	Sudan	2022	Yes	Both (Nutritional assessment and mortality)	Primary	all	Sub-national	Not mentioned	1	CMR	1	U5MR	No	No	Yes	No	refusal of the religious leader are among the key factors that contributed to the observed non-response rate
Preliminary Report for Standardized Monitoring and Assessment in Relief and Transition (SMART) Survey in Central Jabel Marra Locality of Central Darfur, Sudan	-	-	-	-	-	-	-	-	-	-	1	International Medical Corps	-	-	-	-	-	-	-	-	-	-	-	-	-	1	-	-	-	Sudan	2022	Yes	Both (Nutritional assessment and mortality)	Primary	all	Sub-national	Not mentioned	1	CMR	1	U5MR	Yes	No	Yes	No	Not mentioned
FINAL SMART SURVEY REPORT FOR ADADO DISTRICT	-	-	-	-	-	-	1	-	-	-	1	Sida (Swedish International Development Cooperation Agency), Swiss Agency for Development and Cooperation (SDC)	-	-	-	-	-	-	-	-	-	-	-	1	-	-	-	-	-	Somalia	2022	Yes	Both (Nutritional assessment and mortality)	Primary	all	Sub-national	Not mentioned	1	CDR	1	U5MR	No	No	Yes	Yes	Not mentioned
Report on the Nutritional Situation and Mortality Survey	-	-	-	-	-	-	-	1	-	-	1	Building Foundation for Development (BFD)	-	-	-	-	-	-	-	-	-	-	-	-	-	-	1	1	United Nations Central Emergency Response Fund (YCO)	Yemen	2018	Yes	Both (Nutritional assessment and mortality)	Primary	all	Sub-national	Confirmed by supervisor	1	CMR	1	U5MR	No	No	Yes	Yes	two districts were removed from the sample because of the ongoing conflict there.
Nutrition and Mortality Assessment Report	-	-	-	-	-	-	1	-	-	-	-	-	-	-	-	-	-	1	-	-	-	-	-	-	-	-	-	-	-	Yemen	2017	Yes	Both (Nutritional assessment and mortality)	Primary	all	Sub-national	Not mentioned	1	CDR	1	U5MR	No	No	Yes	No	Not mentioned
SWART NUTRITION AND MORTALITY SMART SURVEY FINAL REPORT	-	-	-	-	1	1	-	-	-	-	1	Muslim Aid	-	-	-	-	-	-	-	-	-	-	-	-	1	-	-	-	-	Sudan	2022	Yes	Both (Nutritional assessment and mortality)	Primary	all	Sub-national	Not mentioned	1	CMR	1	U5MR	Yes	No	Yes	No	Recall bias, Another common error that may have occurred is the omission of deaths due to cultural barriers in which the death of a child may be considered taboo and difficult to discuss.
NUTRITION AND MORTALITY SMART SURVEY FINAL REPORT GHADEER LOCALITY, SOUTH KORDOFAN STATE, SUDAN	-	-	-	-	-	1	-	1	-	-	1	GOAL, Muslim Aid agency	-	-	-	-	-	-	-	-	-	-	-	-	1	-	-	-	-	Sudan	2022	Yes	Both (Nutritional assessment and mortality)	Primary	all	Sub-national	Not mentioned	1	CMR	1	U5MR	Yes	No	Yes	No	insecurity, Recall bias, Nearly all the participants did not speak or understand English. During training and fieldwork, the survey manager relied heavily on the translator to present information. This may have led to information distortion and an inability to understand the technical content presented in the training
Child Nutrition in Somalia: Summary of SMART Survey Findings	-	-	-	-	-	-	1	-	-	-	-	-	-	-	-	-	-	1	-	-	-	-	-	-	-	-	-	-	-	Somalia	2017	Yes	Both (Nutritional assessment and mortality)	Primary	all	Sub-national	Not mentioned	0		1	U5MR	No	Yes	No	No	Not mentioned
Nutritional anthropometric and retrospective mortality survey children 6 to 59 months - Low land and Mountainous Ecological Zones, Lahij Governorate, Yemen - Final report	-	-	-	-	-	-	-	1	-	-	-	-	-	-	-	-	-	-	-	-	-	-	-	-	-	1	1	-	-	Yemen	2014	Yes	Both (Nutritional assessment and mortality)	Primary	all	Sub-national	Not mentioned	1	CMR	1	U5MR	No	Yes	Yes	No	Not mentioned
Nutrition, Mortality and Food Security Survey following the SMART Survey Methodology in Taiz Governorate â€“ Yemen.	-	-	-	-	-	-	1	-	-	-	-	-	-	-	-	1	-	-	-	-	-	-	-	-	-	-	-	-	-	Yemen	2018	Yes	Both (Nutritional assessment and mortality)	Primary	all	Sub-national	Not mentioned	1	CMR	1	U5MR	No	Yes	Yes	Yes	villages or cluster that were difficult to reach because of the conflict were excluded from the sampling frame. / There were some villages that were excluded from the sampling frame because they were active frontlines.
SMART survey report for Nutritional Status and Mortality	-	-	-	-	-	-	-	1	-	-	-	-	-	-	-	-	-	-	-	-	-	-	-	-	-	-	1	-	-	Yemen	2018	Yes	Both (Nutritional assessment and mortality)	Primary	all	Sub-national	Confirmed by supervisor	1	CMR	1	U5MR and age groups	No	Yes	Yes	Yes	Not mentioned
SMART Survey Report	-	-	-	-	-	-	-	-	-	-	1	Concern Worldwide, Momentum Ventures (Private) Limited	-	-	-	-	-	-	-	-	-	-	-	-	-	1	-	-	-	Pakistan	2016	Yes	Both (Nutritional assessment and mortality)	Primary	all	Sub-national	Not mentioned	1	CMR	1	U5MR	No	No	Yes	No	security issues
Nutrition Anthropometric and Mortality Survey	-	-	-	-	-	1	-	-	-	-	-	-	-	-	-	-	-	-	-	-	-	-	1	-	-	-	-	-	-	Afghanistan	2014	Yes	Both (Nutritional assessment and mortality)	Primary	all	Sub-national	Not mentioned	1	CMR	1	U5MR	No	No	Yes	No	insecurity
Nutritional anthropometric and retrospective mortality survey Children 6 to 59 months Taiz District, Mountainous, Hills & valleys and Coastal plain Ecological Zones Final Report	-	-	-	-	-	-	-	1	-	-	-	-	-	-	-	-	-	-	-	-	-	-	-	-	-	1	1	-	-	Yemen	2014	Yes	Both (Nutritional assessment and mortality)	Primary	all	Sub-national	Not mentioned	1	CMR	0		No	Yes	Yes	No	Not mentioned
SMART NUTRITION SURVEY REPORT, HODEIDA GOVERNORATE, 2014, YEMEN	-	-	-	-	-	-	-	1	-	-	1	DRC International	-	-	-	-	-	-	-	-	-	-	-	-	-	1	1	-	-	Yemen	2014	Yes	Both (Nutritional assessment and mortality)	Primary	all	Sub-national	Not mentioned	1	CMR	1	U5MR and age groups	No	Yes	Yes	Yes	Not mentioned
NUTRITION AND RETROSPECTIVE MORTALITY SURVEY HIGHLANDS AND LOWLANDS LIVELIHOOD ZONES OF HAIJAH GOVERNORATE FINAL SMART SURVEY REPORT	-	-	-	-	-	1	-	-	-	-	-	-	-	-	-	1	-	-	-	-	-	-	-	-	-	-	-	-	-	Yemen	2018	Yes	Both (Nutritional assessment and mortality)	Primary	all	Sub-national	Not mentioned	1	CMR	1	U5MR	No	Yes	Yes	No	3 districts have been excluded (Bakeel Almeer, Haradh and Meedy) as being considered highly risky areas. In addition some sub-districts and villages were excluded from the sampling frame due to; 1) villages considered as unreachable and 2) villages considered as risky... due to the experience of SMART survey conducted in 2015, in which the survey teams had experienced violent reaction from the co…
Nutritional anthropometric and retrospective mortality survey children 6 to 59 months Low land and Mountainous Ecological Zones Hajja Governorate, Yemen	-	-	-	-	-	-	-	1	-	-	-	-	-	-	-	-	-	-	-	-	-	-	-	-	-	1	1	-	-	Yemen	2014	Yes	Both (Nutritional assessment and mortality)	Primary	all	Sub-national	Not mentioned	1	CMR	1	U5MR	No	Yes	Yes	No	Not mentioned
SMART SURVEY DRAFT REPORT FOR ZEYLAC DISTRICT	-	-	-	-	-	-	1	-	-	-	1	Resilience Research and Consultancy	-	-	-	-	-	1	-	-	-	-	-	-	-	-	-	-	-	Somalia	2022	Yes	Both (Nutritional assessment and mortality)	Primary	all	Sub-national	Not mentioned	1	CMR	1	U5MR	No	No	Yes	No	Not mentioned
SMART SURVEY DRAFT REPORT FOR ODWEYNE DISTRICT	-	-	-	-	-	-	1	-	-	-	1	Resilience Research and Consultancy	-	-	-	-	-	1	-	-	-	-	-	-	-	-	-	-	-	Somalia	2022	Yes	Both (Nutritional assessment and mortality)	Primary	all	Sub-national	Not mentioned	1	CMR	1	U5MR	No	No	Yes	No	Not mentioned
SMART SURVEY FINAL REPORT FOR BURCO DISTRICT	-	-	-	-	-	-	1	-	-	-	1	Resilience Research and Consultancy	-	-	-	-	-	1	-	-	-	-	-	-	-	-	-	-	-	Somalia	2022	Yes	Both (Nutritional assessment and mortality)	Primary	all	Sub-national	Not mentioned	1	CMR	1	U5MR	No	No	Yes	No	Not mentioned
DHAMAR GOVERNORATE, YEMEN: EASTERN AND WESTERN Districts	-	-	1	-	-	-	-	-	-	-	-	-	-	-	-	-	-	-	-	-	-	-	-	-	-	1	1	-	-	Yemen	2013	Yes	Both (Nutritional assessment and mortality)	Primary	all	Sub-national	Confirmed by supervisor	1	CDR	1	U5MR	No	Yes	Yes	Yes	Not mentioned
NUTRITION SURVEY REPORT, ADEN GOVERNORATE, YEMEN	-	-	-	-	-	-	-	1	-	-	-	-	-	-	-	-	-	-	-	-	-	-	-	-	-	1	1	-	-	Yemen	2012	Yes	Both (Nutritional assessment and mortality)	Primary	all	Sub-national	Confirmed by supervisor	1	CMR	1	U5MR	No	No	Yes	Yes	refused to cooperate
Conflict Directly Affected & Indirectly Affected Districts, Abyan GOVERNORATE, YEMEN	1	-	-	-	-	-	-	1	1	-	-	-	-	1	1	-	-	-	-	-	-	-	-	-	-	1	1	-	-	Yemen	2013	Yes	Both (Nutritional assessment and mortality)	Primary	all	Sub-national	Confirmed by supervisor	1	CDR	1	U5MR	No	Yes	Yes	Yes	Not mentioned
Nutrition Survey of Taiz Governorate 2016	-	-	-	-	-	-	-	1	-	-	-	-	-	-	-	-	-	-	-	-	-	-	-	-	-	1	1	-	-	Yemen	2016	Yes	Both (Nutritional assessment and mortality)	Primary	all	Sub-national	Confirmed by supervisor	1	CMR	1	U5MR	No	Yes	Yes	Yes	Total clash areas have been excluded from the frame before the selection of clusters
Nutrition Survey of Sana'a Governorate 2016	-	-	-	-	-	-	-	1	-	-	-	-	-	-	-	-	-	-	-	1	-	-	-	-	-	-	1	-	-	Yemen	2016	Yes	Both (Nutritional assessment and mortality)	Primary	all	Sub-national	Confirmed by supervisor	1	CMR	1	U5MR	No	Yes	Yes	Yes	All unsafe areas have been excluded from the frame before the selection of clusters.
Nutrition Survey Report	-	-	-	-	-	-	-	1	-	-	-	-	-	-	-	-	-	-	-	1	-	-	-	-	-	-	1	1	Office of U.S. Foreign Disaster Assistance	Yemen	2016	Yes	Both (Nutritional assessment and mortality)	Primary	all	Sub-national	Confirmed by supervisor	1	CMR	0		No	No	No	Yes	All clash areas have been excluded from the frame before the selection of clusters.
Integrated SMART Survey, Geissan Locality, Blue Nile State, Sudan (Famine Prevention Response in Nutrition in Sudan)	-	-	-	-	-	-	1	-	-	-	-	-	-	-	-	-	-	1	-	-	-	-	-	-	-	-	-	-	-	Sudan	2024	Yes	Both (Nutritional assessment and mortality)	Primary	all	Sub-national	Not mentioned	1	CMR	1	U5MR	No	No	Yes	No	One administrative unit out of eight (Geissan) was totally blocked due to security reason
ALEPPO AND IDLEB GOVERNORATES SMART SURVEY REPORT	-	-	-	-	-	1	1	1	-	-	1	Physicians Across Continents (PAC), NW Syria Nutrition Cluster	-	-	-	-	-	1	-	-	-	-	-	-	-	-	1	1	PAC	Syria	2023	Yes	Both (Nutritional assessment and mortality)	Primary	all	Sub-national	Not mentioned	1	CMR	1	U5MR	No	Yes	Yes	No	The final sampling frames excluded the inaccessible areas.
Nutrition and Mortality Survey Report Ibb Governorate, Yemen	-	-	-	-	-	-	-	1	-	-	-	-	-	-	-	-	-	-	-	-	-	-	-	-	-	-	1	1	United Nations Central Emergency Response Fund (CERF)	Yemen	2017	Yes	Both (Nutritional assessment and mortality)	Primary	all	Sub-national	Confirmed by supervisor	1	CMR	1	U5MR and age groups	No	Yes	Yes	Yes	All clash and inaccessible areas have been excluded from frames before the selection of clusters
NUTRITION SURVEY REPORT, ADEN GOVERNORATE, YEMEN	-	-	-	-	-	-	-	1	-	-	-	-	-	-	-	-	-	-	-	-	-	-	-	-	-	1	1	-	-	Yemen	2012	Yes	Both (Nutritional assessment and mortality)	Primary	all	Sub-national	Confirmed by supervisor	1	CDR	1	U5MR	No	No	Yes	Yes	Not mentioned
NUTRITION SURVEY REPORT, RAYMA GOVERNORATE, YEMEN	-	-	-	-	-	-	-	1	-	-	-	-	-	-	-	-	-	-	-	-	-	-	-	-	-	1	1	-	-	Yemen	2012	Yes	Both (Nutritional assessment and mortality)	Primary	all	Sub-national	Confirmed by supervisor	1	CMR	1	U5MR	No	No	Yes	Yes	One cluster was left for access difficulties after more than 18 hours of traveling by car and walking
Nutrition & Mortality SMART survey preliminary report	-	-	-	-	-	1	1	-	-	-	-	-	-	-	-	1	-	-	-	-	-	-	-	-	-	-	-	-	-	Afghanistan	2014	Yes	Both (Nutritional assessment and mortality)	Primary	all	Sub-national	Not mentioned	1	CMR	1	U5MR	No	No	Yes	No	security issues and inaccessibility of far areas
Nutritional Status and Mortality Survey â€“ Mareb Governorate â€“ July to August 2018	-	-	-	-	-	-	-	1	-	-	-	-	-	-	-	-	-	-	-	-	-	-	-	-	-	-	1	-	-	Yemen	2018	Yes	Both (Nutritional assessment and mortality)	Primary	all	Sub-national	Confirmed by supervisor	1	CMR	1	U5MR and age groups	No	Yes	Yes	Yes	6 villages in the Al Abidah district were removed because of the difficulty getting to them, in addition to the areas that were removed from the sample as a result of the conflict./ Households that refused/ Absent households
SMART Nutrition Survey	-	-	-	-	-	1	-	1	-	-	1	Himat Consulting Private Limited	-	-	-	-	-	-	-	-	-	-	-	-	-	-	1	-	-	Pakistan	2023	Yes	Both (Nutritional assessment and mortality)	Primary	all	Sub-national	Verification by filed revisit "if needed"	1	CDR	1	U5MR	Yes	No	Yes	Yes	Not mentioned
SMART Nutrition Survey	-	-	-	-	-	1	-	1	-	-	1	Himat Consulting Private Limited	-	-	-	-	-	-	-	-	-	-	-	-	-	-	1	-	-	Pakistan	2023	Yes	Both (Nutritional assessment and mortality)	Primary	all	Sub-national	Verification by filed revisit "if needed"	1	CDR	1	U5MR	Yes	No	Yes	Yes	Not mentioned
SMART NUTRITION SURVEY	-	-	-	-	-	1	-	1	-	-	1	Himat Consulting Private Limited	-	-	-	-	-	-	-	-	-	-	-	-	-	-	1	-	-	Pakistan	2023	Yes	Both (Nutritional assessment and mortality)	Primary	all	Sub-national	Verification by filed revisit "if needed"	1	CDR	1	U5MR	Yes	No	Yes	Yes	Not mentioned
SMART NUTRITION SURVEY	-	-	-	-	-	1	-	1	-	-	1	HIMAT CONSULTING Private Limited	-	-	-	-	-	-	-	-	-	-	-	-	-	-	1	-	-	Pakistan	2023	Yes	Both (Nutritional assessment and mortality)	Primary	all	Sub-national	Verification by filed revisit "if needed"	1	CDR	1	U5MR	No	No	Yes	Yes	Not mentioned
Nutritional Status in Hodeidah Lowland: A comparative analysis between August 2015 and March 2016	-	-	-	-	-	-	-	1	-	-	-	-	-	-	-	-	-	-	-	-	-	-	-	-	-	-	1	1	German Cooperation (BMZ of the Federal Republic of Germany)	Yemen	2016	Yes	Both (Nutritional assessment and mortality)	Primary	all	Sub-national	Confirmed by supervisor	1	CDR	1	U5MR	No	No	Yes	No	Not mentioned
Nutrition & Mortality SMART Survey Final Report	-	-	-	-	-	1	-	-	-	-	-	-	-	-	-	-	-	-	-	-	-	-	-	-	-	1	-	-	-	Afghanistan	2016	Yes	Both (Nutritional assessment and mortality)	Primary	all	Sub-national	Not mentioned	1	CDR	1	U5MR and age groups	No	No	Yes	Yes	Due to sensitivity of collecting mortality data in Afghanistan the causes of death were not collected in this survey to avoid any misperceptions of the objective of the survey by the different groups in the community
INTEGRATED NUTRITION AND MORTALITY SMART SURVEY REPORT	-	-	-	-	-	1	-	-	-	1	-	-	-	-	-	-	-	-	-	-	-	-	-	-	1	1	-	-	-	Somalia	2023	Yes	Both (Nutritional assessment and mortality)	Primary	all	Sub-national	Not mentioned	1	CDR	1	U5MR	No	No	Yes	No	Inaccessibility of 15 villages due to insecurity.
INTEGRATED NUTRITION AND MORTALITY SMART SURVEY REPORT	-	-	-	-	-	1	-	-	-	1	-	-	-	-	-	-	-	-	-	-	-	-	-	-	1	1	-	-	-	Somalia	2023	Yes	Both (Nutritional assessment and mortality)	Primary	all	Sub-national	Not mentioned	1	CDR	1	U5MR	No	No	Yes	No	Not mentioned
Integrated Nutrition and Mortality SMART Survey Report â€“ Elbarde District, Bakool Region, Somalia	-	-	-	-	-	1	-	-	-	1	-	-	-	-	-	-	-	-	-	-	-	-	-	-	1	1	-	-	-	Somalia	2023	Yes	Both (Nutritional assessment and mortality)	Primary	all	Sub-national	Not mentioned	1	CDR	1	U5MR	No	No	No	No	Not mentioned
Nutritional anthropometric and mortality survey among Internally Displaced Populations in Duhok province - Iraq	-	-	-	-	-	-	-	1	-	-	-	-	-	-	-	-	-	-	-	-	-	-	-	-	-	-	1	-	-	Iraq	2014	Yes	Both (Nutritional assessment and mortality)	Primary	Internally Displaced Persons (IDPs)	Sub-national	Not mentioned	1	CMR	1	U5MR	Yes	No	Yes	No	Not mentioned
INTEGRATED NUTRITION AND MORTALITY SMART SURVEY REPORT	-	-	-	-	-	-	-	-	-	-	1	CARE International, WASDA	-	-	-	-	-	-	-	1	-	-	-	-	-	-	-	1	BHA	Somalia	2023	Yes	Both (Nutritional assessment and mortality)	Primary	all	Sub-national	Not mentioned	1	CDR	1	U5MR	No	Yes	Yes	Yes	Not mentioned
INTERGRATED NUTRITION SMART SURVEY BULO BURTE DISTRICT, HIIRAN REGION JANUARY 2024 FINAL REPORT	-	-	-	-	-	-	1	-	-	-	-	-	-	-	-	-	-	1	-	-	-	-	-	-	-	-	-	-	-	Somalia	2024	Yes	Both (Nutritional assessment and mortality)	Primary	all	Sub-national	Not mentioned	1	Crude mortality rate	1	U5MR	No	No	Yes	Yes	Not mentioned
Integrated Nutrition and Mortality SMART Survey Final Report, Sar e Pul Province, Afghanistan	-	-	-	-	-	1	-	-	-	-	1	Solidarity for Afghan Families (SAF)	-	-	-	-	-	-	-	-	-	-	-	-	-	1	-	-	-	Afghanistan	2021	Yes	Both (Nutritional assessment and mortality)	Primary	all	Sub-national	Verification by filed revisit "if needed"	1	Crude Death Rate	1	U5MR	Yes	No	Yes	Yes	Insecurity , inaccessibility
Afghanistan National Nutrition SMART Survey Report	-	-	-	-	-	1	-	-	-	-	1	Local organizations	-	-	-	-	-	-	-	-	-	-	-	-	-	1	1	1	Afghanistan Humanitarian Fund	Afghanistan	2022	Yes	Both (Nutritional assessment and mortality)	Primary	all	National	Not mentioned	1	Crude Death Rate	1	U5MR	No	Yes	Yes	Yes	political instability in some provinces affected their access
Integrated Nutrition and Mortality SMART Survey Final Report, Bamyan Province, Afghanistan	-	-	-	-	-	1	-	-	-	-	1	Afghanistan Research & Health Organization	-	-	-	-	-	-	-	-	-	-	-	-	-	1	-	-	-	Afghanistan	2021	Yes	Both (Nutritional assessment and mortality)	Primary	all	Sub-national	Not mentioned	1	Crude Death Rate	1	U5MR	Yes	No	Yes	Yes	inaccessible/insecure villages were excluded/ nonresponse due to COVID-19
Integrated Nutrition, Mortality, and IYCF SMART Survey Final Report, Ghor Province, Afghanistan	-	-	-	-	-	1	-	-	-	-	-	-	-	-	-	-	-	-	-	-	-	-	-	-	1	-	-	-	-	Afghanistan	2020	Yes	Both (Nutritional assessment and mortality)	Primary	all	Sub-national	Not mentioned	1	Crude Death Rate	1	U5MR	Yes	No	Yes	Yes	clusters were inaccessible due to security issues./ response Households
Nutrition & Mortality SMART Survey (Preliminary Report)	-	-	-	-	-	1	-	-	-	-	-	-	-	-	-	1	-	-	-	-	-	-	-	-	-	-	-	-	-	Afghanistan	2018	Yes	Both (Nutritional assessment and mortality)	Primary	all	Sub-national	Not mentioned	1	Crude Death Rate	1	U5MR and age groups	No	No	Yes	Yes	Insecurity: 3 clusters missed due to ongoing conflict/ Cultural restrictions limited female data collectors/ Non-response
SMART Nutrition Survey Khyber Pakhtunkhwa, 2023	-	1	-	-	-	1	-	1	-	-	-	-	-	-	-	-	-	-	-	-	-	-	-	1	-	-	-	-	-	Pakistan	2023	Yes	Both (Nutritional assessment and mortality)	Primary	all	Sub-national	Verification by filed revisit "if needed"	1	Crude Death Rate	1	U5MR	Yes	No	Yes	Yes	Security issues / HH Refusal or absent
SMART Nutrition Survey Khyber Pakhtunkhwa-2023	-	1	-	-	-	1	-	1	-	-	-	-	-	-	-	-	-	-	-	-	-	-	-	1	-	-	-	-	-	Pakistan	2023	Yes	Both (Nutritional assessment and mortality)	Primary	all	Sub-national	Verification by filed revisit "if needed"	1	Crude Death Rate	1	U5MR	Yes	No	Yes	Yes	HH Refusal or absent
SMART Nutrition Survey Khyber Pakhtunkhwa	-	1	-	-	-	1	-	1	-	-	-	-	-	-	-	-	-	-	-	-	-	-	-	1	-	-	-	-	-	Pakistan	2023	Yes	Both (Nutritional assessment and mortality)	Primary	all	Sub-national	Verification by filed revisit "if needed"	1	Crude Death Rate	1	U5MR	Yes	No	Yes	Yes	Security concerns/ household refusal/absence.
NUTRITION SMART SURVEY BALOCHISTAN â€“ Naseerabad	-	1	-	-	-	1	-	1	-	-	-	-	-	-	-	-	-	-	-	-	-	-	-	1	-	-	-	-	-	Pakistan	2023	Yes	Both (Nutritional assessment and mortality)	Primary	all	Sub-national	Verification by filed revisit "if needed"	1	Crude Death Rate	1	U5MR	Yes	No	Yes	Yes	households refused or were absent during surveys
Nutrition SMART Survey Balochistan, Chaghi, June 2023	-	1	-	-	-	1	-	1	-	-	-	-	-	-	-	-	-	-	-	-	-	-	-	1	-	-	-	-	-	Pakistan	2023	Yes	Both (Nutritional assessment and mortality)	Primary	all	Sub-national	Verification by filed revisit "if needed"	1	Crude Death Rate	1	U5MR	Yes	No	Yes	Yes	Community resistance in some areas: community members were reluctant in providing information to the field teams. / Security concerns (one cluster not visited due to restrictions made by community leader). households refused or were absent during surveys
SMART Nutrition Survey Balochistan â€“ Killa Abdullah, June 2023	-	1	-	-	-	1	-	1	-	-	-	-	-	-	-	-	-	-	-	-	-	-	-	1	-	-	-	-	-	Pakistan	2023	Yes	Both (Nutritional assessment and mortality)	Primary	all	Sub-national	Verification by filed revisit "if needed"	1	Crude Death Rate	1	U5MR	Yes	No	Yes	Yes	Household Refusals/Absences
SMART Nutrition Survey Balochistan	-	1	-	-	-	1	-	1	-	-	-	-	-	-	-	-	-	-	-	-	-	-	-	1	-	-	-	-	-	Pakistan	2023	Yes	Both (Nutritional assessment and mortality)	Primary	all	Sub-national	Verification by filed revisit "if needed"	1	Crude Death Rat	1	U5MR	Yes	No	Yes	Yes	HH Refusal or absent

## Sheet: Conflict-related deaths databas
Title	Affiliation	The country of the affiliation	Funder	Studied countries	Scope	Type of the data	Study design	Data Source						Data verification methods				Outcomes				Stratification						Challenges in Obtaining Data
								Governmental Report	Humanitarian and research organizations	Conflict related deaths databases	Media investigation	Primary data collection	Targeted population	Continuous updates and corrections as new information	Cross-referencing incidents across multiple sources	Verify by video, visuals and stellit imaging	List of victams	Total number of deaths	Overall mortality rate	Proportionate mortality	Morbidity and burden of disease	The type of weapon used	Cause of Death	Geographical Location	Age	Sex	Alleged perpetrator	Overlaping information and double counting /Inconsistent reporting	Concerns about the quality and the reliability of the data	Insecurity concerns and geographical inaccessibilty	Variability in Reporting	Language barriers in interpreting and translating information	Media and eyewitness bias	Difficaulty in ditunighing civilians from combtants	Restricted access to reliable information/ lack of transparency	Definitional Limitations	Electricity and internet cut-outs
Afghanistan Independent Human Rights Commission	Govermental inistitution	Afghanistan	Goverment	Afghanistan	Direct deaths	Primary	Retrospective	0	0	0	0	1	Civilian					1	0	0	1	1	0	0	No	No	Yes
Civilian Impact Monitoring Project	non-governmental, non-profit independent organization/ foundation/ center	Not clear	United Nations Protection Cluster for Yemen	Yemen	Direct deaths	Secondary	Retrospective	0	0	0	1	0	Civilian		1	1	1	1	0	0	1	1	0	1	Yes	Yes	No
Insight	non-governmental, non-profit independent organization/ foundation/ center	Syria	Not clearly mentioned	Syria	Direct deaths	Mixed	Retrospective	0	1	0	0	1	Both					1	0	0	1	0	0	1	Yes	Yes	Yes
The South Asia Terrorism Portal	non-governmental, non-profit independent organization/ foundation/ center	India	Grants and financial assistance from agencies involved in the study of peace and conflict worldwide. Contributions from individuals who support the Institute's mission of combating terrorism.	Afghanistan- Pakistan	Direct deaths	Secondary	Retrospective	0	0	0	1	0	Both					1	0	0	1	0	0	1	No	No	Yes
Syrian Center of Statistics and Research	non-governmental, non-profit independent organization/ foundation/ center	Germany	Not clearly mentioned	Syria	Direct deaths	Mixed	Retrospective	0	0	0	0	1	Both		1			1	0	0	0	0	0	0	Yes	Yes	Yes			1
Syrian Network for Human Rights	non-governmental, non-profit independent organization/ foundation/ center	USA, France, Turkey	Individual donation but the other sources are not clear	Syria	Direct deaths	Mixed	Retrospective	0	0	0	0	1	Civilian	1	1	1		1	0	0	0	0	0	1	Yes	Yes	Yes		1	1				1	1
B'Tselem	non-governmental, non-profit independent organization/ foundation/ center	Israeli	Individual donors Bread for the World Catholic Relief Services Christian Aid Ireland Church of Scotland Common Services Corporation of the United Church of Christ Consulat General de France a Jerusalem DanChurchAid (DCA) European Commission European Endowment for Democracy Euro-Mediterranean Foundation of Support to Human Rights Defenders Fondation Pro Victimis Human Rights and International Huma…	Palestine	Direct deaths	Mixed	Retrospective	1	1	0	1	1	Civilian					1	0	0	0	0	0	1	Yes	Yes	Yes
Global Terrorism Database (GTD)	Academic institution	USA	United States National Institute of Justice United States Department of Homeland Security, Science and Technology Directorate (DHS S&T) United States Department of State, Bureau of Counterterrorism and Countering Violent Extremism United States Department of Defense, Combating Terrorism Technical Support Office German Federal Foreign Office United Kingdom Foreign, Commonwealth, and Development Of…	All	Direct deaths	Secondary	Retrospective	1	0	0	1	0	Both	1	1			1	0	0	1	1	0	1	No	No	Yes		1		1	1	1	1	1
The International Crisis Behavior (ICB)	Academic institution	USA	Not clearly mentioned	All	Direct deaths	Secondary	Retrospective	1	1	0	1	0	Not specified					1	0	0	0	0	0	1	No	No	Yes
Integrated Network for Societal Conflict Research (INSCR)	Corporation	USA	Not clearly mentioned	All	Direct deaths	Not clear	Retrospective	0	0	0	0	0	Not specified	1				1	0	0	0	0	0	1	No	No	No
Iraq Body Count	Corporation	UK	ifa (Institut für Auslandsbeziehungen) with means of the German Federal Foreign Office The Joseph Rowntree Charitable Trust The Funding Network The Network for Social Change The Sigrid Rausing Trust	Iraq	Direct deaths	Mixed	Retrospective	1	1	0	1	1	Both	1	1			1	0	0	0	1	0	1	Yes	Yes	Yes	1			1	1	1	1
The RAND Database of Worldwide Terrorism Incidents (RDWTI)	non-governmental, non-profit independent organization/ foundation/ center	USA	U.S. government agencies U.S. state and local governments Non-U.S. governments, agencies, and ministries International organizations Colleges and universities Foundations Professional associations Other nonprofit organizations Â Industry Philanthropic support	All	Direct deaths	Not clear	Retrospective	0	0	0	0	0	Both					1	0	0	1	1	0	1	No	No	Yes
Yemen Data Project	non-governmental, non-profit independent organization/ foundation/ center	Not clear	Open Society Foundations Joseph Rowntree Charitable Trust Pro bono contributions from volunteers	Yemen	Direct deaths	Secondary	Retrospective	1	1	0	1	0	Civilian		1	1	1	1	0	0	1	0	0	1	Yes	Yes	Yes		1	1			1		1
The Peace Research Institute Oslo (PRIO)	non-governmental, non-profit independent organization/ foundation/ center	Norway	Basic core grant from the Research Council of Norway that covers some functions and services, project funding from various national and international sources.	All	Direct deaths	Secondary	Retrospective	1	0	0	1	0	Both		1			1	0	0	0	0	0	1	No	No	Yes
Uppsala Conflict Data Program (UCDP)	Academic institution	Sweden	Riksbankens Jubileumsfond (RJ), Uppsala universitet, Swedish Research Council	All	Direct deaths	Secondary	Retrospective	0	1	0	1	0	Both					1	0	0	0	0	0	1	No	No	Yes		1	1	1		1		1	1
Airwars	non-governmental, non-profit independent organization/ foundation/ center	UK	Joseph Rowntree Charitable Trust Open Society Foundations Stichting Democratie en Media Reva and David Logan Foundation J. Leon Foundation Philanthropic organizations Public donations Pro bono contributions from volunteers	Iraq, Syria, Libya, Somalia, Palestine	Direct deaths	Secondary	Retrospective	1	1	0	1	0	Civilian	1	1	1		1	0	0	1	0	0	1	Yes	Yes	Yes				1
Libya Body Count	Not clear	Not clear	Not clearly mentioned	Libya	Direct deaths	Secondary	Retrospective	1	0	0	1	0	Both		1			1	0	0	0	0	0	1	No	No	Yes		1		1				1
Action on Armed Violence (AOAV)	non-governmental, non-profit independent organization/ foundation/ center	UK	Individual donations	All	Direct deaths	Secondary	Retrospective	0	0	0	1	0	Both		1			1	0	0	1	1	0	1	Yes	Yes	Yes					1	1
The Armed Conflict Location & Event Data Project (ACLED)	non-governmental, non-profit independent organization/ foundation/ center	USA	Complex Risk Analytics Fund, the European Commission, the Dutch Ministry of Foreign Affairs, and the Tableau Foundation.	All	Direct deaths	Mixed	Retrospective	0	1	0	1	0	Both					1	0	0	0	1	0	1	No	No	Yes		1		1		1
Correlates of War	Academic institution	USA	Not clearly mentioned	all	Direct deaths	Secondary	Retrospective	0	0	0	0	0	Non Civilian	1				1	0	0	0	0	0	1	Yes	No	Yes
Global Health Data Exchange(GHDx)	Academic institution	USA	Not clearly mentioned	All	Both	Not clear	Retrospective	0	1	0	0	0	Both					1	1	1	1	0	1	1	Yes	Yes	No
The Violations Documentation Center in Syria (VDC)	non-governmental, non-profit independent organization/ foundation/ center	Switzerland	The Asfari Foundation, Schweizerishce Eidgenossenschaft, Inernational Media Support, Open Society Foundations, Federal Departmet of Foreign Affairs FDFA	Syria	Both	Mixed	Retrospective	0	0	0	1	1	Both			1		1	0	0	0	1	1	1	Yes	Yes	Yes			1							1
Palestinian Center for Human Rights	Corporation	Palestine	Well-respected NGOs Charitable foundations Selected governments Individuals (through alternative donation methods) Smaller organizations aligned with human rights and international humanitarian law	Palestine	Direct deaths	Primary	Retrospective	0	0	0	0	1	Both					1	0	0	1	0	0	1	Yes	Yes	Yes
